# Supplementary material for: The radish genome and comprehensive gene expression profile of tuberous root formation and development
Source: Sci Rep. 2015 Jun 9;5:10835. doi: 10.1038/srep10835 (PMC4650646; doi:10.1038/srep10835)
Supplement: Supplementary Table S10 [file srep10835-s2.xls]

## Sheet: 7,14,20DAG roots
Supplementary Table S10. Significant GOs for each of the cluster generated from SOM analyses. Number of annotated genes were 40,705. BP: Biological Process, CC: Cellular Component, MF: Molecular Function.
Cluster 6; upregulated genes at 7 DAG roots						Cluster7; upregulated genes at 14 and 20 DAG roots						Cluster 1; upregulated genes at 20 DAG roots
	GO-ID	p-value	corr p-value	Description			GO-ID	p-value	corr p-value	Description			GO-ID	p-value	corr p-value	Description
BP	6950	1.0697e-48	1.059e-46	response to stress		BP	6412	3.7903e-74	1.2255e-72	translation		BP	6412	6.9724e-67	2.3009e-65	translation
BP	9607	2.9796e-42	1.4749e-40	response to biotic stimulus		BP	19538	9.8396e-52	1.5907e-50	protein metabolic process		BP	9058	3.1978e-33	3.5176e-32	biosynthetic process
BP	6810	3.1544e-40	1.041e-38	transport		BP	9058	6.3929e-46	7.7514e-45	biosynthetic process		BP	19538	2.6195e-32	2.5933e-31	protein metabolic process
BP	9719	1.5714e-31	2.5929e-30	response to endogenous stimulus		BP	9987	5.4543e-42	4.0697e-41	cellular process		BP	9987	9.4726e-27	7.2137e-26	cellular process
BP	7165	3.101e-28	4.3856e-27	signal transduction		BP	16043	3.9882e-30	2.2756e-29	cellular component organization		BP	6139	1.1746e-25	8.3062e-25	nucleobase, nucleoside, nucleotide and nucleic acid metabolic process
BP	8150	4.1383e-27	5.1212e-26	biological_process		BP	6139	7.9791e-28	4.2999e-27	nucleobase, nucleoside, nucleotide and nucleic acid metabolic process		BP	8152	2.2128e-19	1.153e-18	metabolic process
BP	6464	2.8494e-15	2.3507e-14	protein modification process		BP	8152	1.8225e-27	9.3045e-27	metabolic process		BP	8150	5.6106e-15	2.7772e-14	biological_process
BP	9987	4.1279e-13	3.1435e-12	cellular process		BP	8150	7.4415e-25	3.4373e-24	biological_process		BP	16043	6.2101e-10	2.4592e-09	cellular component organization
BP	9628	4.0698e-12	2.6861e-11	response to abiotic stimulus		BP	7275	3.2449e-19	1.3685e-18	multicellular organismal development		BP	5975	8.3543e-10	3.181e-09	carbohydrate metabolic process
BP	9605	8.1973e-12	5.0721e-11	response to external stimulus		BP	9653	6.6539e-12	2.4824e-11	anatomical structure morphogenesis		BP	6091	1.5615e-06	5.5212e-06	generation of precursor metabolites and energy
BP	8152	6.8124e-09	3.5496e-08	metabolic process		BP	9791	1.4451e-10	5.1915e-10	post-embryonic development		BP	9791	2.6427e-06	9.0216e-06	post-embryonic development
BP	9991	5.859e-08	2.7621e-07	response to extracellular stimulus		BP	40007	2.5815e-10	8.7453e-10	growth		BP	6519	7.2073e-06	2.3784e-05	cellular amino acid and derivative metabolic process
BP	19748	1.4825e-07	6.6714e-07	secondary metabolic process		BP	5975	2.6146e-10	8.7453e-10	carbohydrate metabolic process		BP	7275	2.9342e-05	9.3706e-05	multicellular organismal development
BP	7154	8.3828e-07	3.6083e-06	cell communication		BP	40029	2.9561e-10	9.558e-10	regulation of gene expression, epigenetic		BP	40029	5.0009e-05	0.00015472	regulation of gene expression, epigenetic
BP	6519	9.496e-07	3.9171e-06	cellular amino acid and derivative metabolic process		BP	16049	7.3782e-10	2.3087e-09	cell growth		BP	9908	5.8292e-05	0.00017487	flower development
BP	6629	6.9778e-06	2.5585e-05	lipid metabolic process		BP	9908	1.1994e-08	3.3241e-08	flower development		BP	9628	8.2126e-05	0.00023913	response to abiotic stimulus
BP	19538	6.3003e-05	0.00021508	protein metabolic process		BP	7049	3.1382e-08	8.4557e-08	cell cycle		BP	3	0.00092071	0.0025319	reproduction
BP	9835	0.00034017	0.0010663	ripening		BP	9790	6.6622e-08	1.7006e-07	embryonic development		BP	30154	0.0023897	0.0059146	cell differentiation
BP	9056	0.00034467	0.0010663	catabolic process		BP	3	2.8209e-07	7.016e-07	reproduction		BP	6464	0.0024839	0.0059976	protein modification process
BP	5975	0.0019935	0.0053339	carbohydrate metabolic process		BP	30154	1.0458e-06	2.4152e-06	cell differentiation		BP	9653	0.0043132	0.010167	anatomical structure morphogenesis
BP	16265	0.0036955	0.0093809	death		BP		4.3417e-06	9.5715e-06	protein modification process		BP	9790	0.0082769	0.018209	embryonic development
BP	8219	0.0036955	0.0093809	cell death		BP	9056	1.3419e-05	2.8297e-05	catabolic process		BP	16049	0.01312	0.027636	cell growth
BP	9058	0.0065231	0.015751	biosynthetic process		BP	9628	7.1797e-05	0.00014818	response to abiotic stimulus		BP	7267	0.015039	0.031019	cell-cell signaling
						BP	6091	0.004383	0.0080218	generation of precursor metabolites and energy
	GO-ID	p-value	corr p-value	Description		BP	6259	0.0058332	0.010478	DNA metabolic process			GO-ID	p-value	corr p-value	Description
CC	5886	6.0844e-40	1.5059e-38	plasma membrane		BP	6629	0.0071474	0.012606	lipid metabolic process		CC	5840	5.5861e-78	5.5302e-76	ribosome
CC	16020	2.3756e-32	4.7036e-31	membrane								CC	5829	1.4296e-64	3.5383e-63	cytosol
CC	5575	1.319e-25	1.4509e-24	cellular_component			GO-ID	p-value	corr p-value	Description		CC	5730	3.8897e-55	7.7016e-54	nucleolus
CC	5623	8.166e-24	8.0844e-23	cell		CC	5840	2.6643e-84	1.2922e-82	ribosome		CC	5794	5.4875e-47	9.0544e-46	Golgi apparatus
CC	5737	2.77e-06	1.0969e-05	cytoplasm		CC	5730	3.5667e-71	8.6491e-70	nucleolus		CC	5737	5.1143e-35	7.2331e-34	cytoplasm
CC	5622	5.8239e-05	0.00020592	intracellular		CC	5829	1.3727e-67	2.6631e-66	cytosol		CC	5623	6.2922e-35	7.7866e-34	cell
CC	5777	0.0010674	0.003108	peroxisome		CC	5794	3.4262e-46	4.7478e-45	Golgi apparatus		CC	5622	1.0041e-31	9.0372e-31	intracellular
CC	5773	0.0013333	0.0037713	vacuole		CC	16020	1.5766e-44	1.6992e-43	membrane		CC	5575	2.4145e-28	1.9919e-27	cellular_component
CC	5783	0.0085118	0.020064	endoplasmic reticulum		CC	5886	2.8606e-44	2.7748e-43	plasma membrane		CC	16020	9.502e-24	6.2713e-23	membrane
CC	5634	0.015846	0.036483	nucleus		CC	5618	1.0054e-43	8.8662e-43	cell wall		CC	5886	2.0193e-23	1.2495e-22	plasma membrane
						CC	30312	7.0108e-43	5.667e-42	external encapsulating structure		CC	5618	3.2778e-20	1.9089e-19	cell wall
	GO-ID	p-value	corr p-value	Description		CC	5737	9.9489e-40	6.8932e-39	cytoplasm		CC	30312	1.3623e-19	7.4926e-19	external encapsulating structure
MF	16301	3.3892e-20	3.0503e-19	kinase activity		CC	5575	7.9669e-36	5.1519e-35	cellular_component		CC	5634	3.4746e-14	1.5636e-13	nucleus
MF	5215	1.076e-12	7.609e-12	transporter activity		CC	5623	2.7923e-31	1.6929e-30	cell		CC	5773	1.2554e-13	5.4037e-13	vacuole
MF	16740	1.0304e-10	6.0008e-10	transferase activity		CC	5773	8.5682e-26	4.1556e-25	vacuole		CC	9536	4.0696e-10	1.6787e-09	plastid
MF	166	2.4077e-09	1.3242e-08	nucleotide binding		CC	9536	1.0206e-19	4.5001e-19	plastid		CC	5768	2.1721e-08	7.9642e-08	endosome
MF	3824	2.6367e-08	1.3052e-07	catalytic activity		CC	5622	8.7519e-19	3.5372e-18	intracellular		CC	5635	0.0010683	0.0027833	nuclear envelope
MF	5515	3.1534e-06	1.2007e-05	protein binding		CC	5856	8.5178e-10	2.582e-09	cytoskeleton		CC	5739	0.0021635	0.005492	mitochondrion
MF	4871	7.0877e-05	0.0002339	signal transducer activity		CC	5576	4.9236e-08	1.2908e-07	extracellular region		CC	5783	0.0077618	0.017464	endoplasmic reticulum
MF	30246	0.00071735	0.002152	carbohydrate binding		CC	5768	3.4023e-07	8.2505e-07	endosome
MF	3674	0.00194	0.0053339	molecular_function		CC	5634	1.9652e-06	4.4332e-06	nucleus			GO-ID	p-value	corr p-value	Description
MF	5102	0.005553	0.013744	receptor binding		CC	5783	4.9584e-06	1.0688e-05	endoplasmic reticulum		MF	5198	2.0379e-74	1.0088e-72	structural molecule activity
						CC	5739	0.00085599	0.0017298	mitochondrion		MF	3723	1.0183e-14	4.8004e-14	RNA binding
						CC	5654	0.0028502	0.0055295	nucleoplasm		MF	16740	0.00089087	0.0025199	transferase activity
						CC	9579	0.028802	0.049015	thylakoid		MF	8135	0.0010649	0.0027833	translation factor activity, nucleic acid binding
												MF	166	0.0058451	0.013457	nucleotide binding
							GO-ID	p-value	corr p-value	Description		MF	5515	0.011432	0.024603	protein binding
						MF	5198	1.394e-94	1.3522e-92	structural molecule activity		MF	3676	0.019304	0.039002	nucleic acid binding
						MF	5515	1.5008e-15	5.8232e-15	protein binding
						MF	3674	3.4433e-09	1.0121e-08	molecular_function
						MF	166	8.3889e-09	2.3933e-08	nucleotide binding
						MF	3723	3.6952e-07	8.7422e-07	RNA binding
						MF	3676	0.0026151	0.0051768	nucleic acid binding
						MF	8135	0.0035251	0.0067046	translation factor activity, nucleic acid binding
						MF	3677	0.0042686	0.0079626	DNA binding
						MF	30234	0.020607	0.035693	enzyme regulator activity

## Sheet: 40,60DAG root tissues
Supplementary Table S10. Significant GOs for each of the cluster generated from SOM analyses. Number of annotated genes were 40,705. BP: Biological Process, CC: Cellular Component, MF: Molecular Function.
	Cluster 7; upregulated genes at 40 DAG root vascular cambium and xylem parenchyma					Cluster1; upregulated genes at 60 DAG root vascular cambium and xylem parenchyma						Cluster6 and 9; upregulated genes at 40 and 60 DAG root cortex
	GO-ID	p-value	corr p-value	Description			GO-ID	p-value	corr p-value	Description			GO-ID	p-value	corr p-value	Description
C	5575	5.5081e-23	1.781e-21	cellular_component		C	5575	1.0879e-16	1.077e-14	cellular_component		C	5886	1.5926e-21	3.1852e-20	plasma membrane
C	5576	1.6728e-11	1.6085e-10	extracellular region		C	5623	3.4039e-15	1.6849e-13	cell		C	5575	5.161e-20	8.6017e-19	cellular_component
C	5618	2.4008e-21	5.8219e-20	cell wall		C	5886	2.9515e-11	4.1742e-10	plasma membrane		C	5623	4.3818e-17	4.8687e-16	cell
C	5622	5.1734e-10	3.2354e-09	intracellular		C	16020	7.0536e-10	6.9831e-09	membrane		C	16020	2.9589e-15	2.6899e-14	membrane
C	5623	3.0634e-18	4.245e-17	cell		C	5634	3.5271e-05	0.00019399	nucleus		C	5576	7.1468e-14	4.7645e-13	extracellular region
C	5634	3.7909e-05	0.00011491	nucleus		C	5622	0.00016528	0.00084211	intracellular		C	5773	1.0612e-10	5.5853e-10	vacuole
C	5635	0.0063282	0.014615	nuclear envelope		C	5773	0.00019569	0.00092253	vacuole		C	30312	6.7595e-09	2.8165e-08	external encapsulating structure
C	5730	1.5146e-10	1.1301e-09	nucleolus		C	30312	0.00021513	0.00096806	external encapsulating structure		C	5618	3.3909e-08	1.3042e-07	cell wall
C	5737	5.701e-09	2.765e-08	cytoplasm		C	5618	0.00035729	0.0015098	cell wall		C	5634	2.5634e-05	7.5395e-05	nucleus
C	5739	0.015281	0.032223	mitochondrion		C	5576	0.0041166	0.011015	extracellular region		C	5622	0.00036162	0.00097735	intracellular
C	5768	0.025102	0.048699	endosome		C	5856	0.011069	0.026651	cytoskeleton		C	5783	0.00066965	0.0016333	endoplasmic reticulum
C	5773	1.8241e-11	1.6085e-10	vacuole		C	5829	0.014679	0.033796	cytosol		C	5777	0.00074236	0.0017675	peroxisome
C	5794	2.3928e-18	3.8684e-17	Golgi apparatus		C	5737	0.016572	0.037288	cytoplasm		C	5737	0.015624	0.030636	cytoplasm
C	5829	3.3239e-15	4.0302e-14	cytosol
C	5840	5.2993e-07	1.9771e-06	ribosome			GO-ID	p-value	corr p-value	Description			GO-ID	p-value	corr p-value	Description
C	5856	0.00044309	0.0012641	cytoskeleton		F	30528	5.8549e-12	1.4491e-10	transcription regulator activity		F	3700	1.8277e-15	1.8277e-14	transcription factor activity
C	5886	4.1485e-33	4.024e-31	plasma membrane		F	3700	1.693e-11	2.7935e-10	transcription factor activity		F	30528	1.5647e-14	1.2036e-13	transcription regulator activity
C	9536	0.0024213	0.0060222	plastid		F	5515	1.6031e-11	2.7935e-10	protein binding		F	3677	4.098e-11	2.2767e-10	DNA binding
C	16020	4.8614e-29	2.3578e-27	membrane		F	3677	2.4174e-07	1.7095e-06	DNA binding		F	3674	2.4681e-07	8.8146e-07	molecular_function
C	30312	7.4396e-21	1.4433e-19	external encapsulating structure		F	4871	0.00090971	0.0033356	signal transducer activity		F	16301	7.7832e-07	2.5944e-06	kinase activity
						F	5488	0.0020504	0.0065482	binding		F	5215	2.3924e-06	7.7173e-06	transporter activity
						F	16787	0.0057073	0.014869	hydrolase activity		F	3824	1.3889e-05	4.2088e-05	catalytic activity
F	166	0.0038805	0.0091808	nucleotide binding		F	5102	0.0069769	0.017711	receptor binding		F	16740	0.00051094	0.0013101	transferase activity
F	4871	0.0011576	0.0029549	signal transducer activity		F	3674	0.0091747	0.022707	molecular_function		F	5515	0.00063974	0.0015994	protein binding
F	4872	0.018791	0.038782	receptor activity		F	4518	0.011307	0.026651	nuclease activity		F	19825	0.00079059	0.0018386	oxygen binding
F	5198	1.1585e-09	6.2431e-09	structural molecule activity		F	5215	0.020271	0.043626	transporter activity		F	8289	0.001338	0.0029734	lipid binding
F	5215	0.0030611	0.0074231	transporter activity								F	30246	0.0047236	0.01005	carbohydrate binding
F	5515	5.0728e-07	1.9682e-06	protein binding			GO-ID	p-value	corr p-value	Description		F	4871	0.010082	0.020575	signal transducer activity
F	16301	0.022583	0.044705	kinase activity		P	8150	1.7801e-14	5.8742e-13	biological_process		F	3682	0.015977	0.030725	chromatin binding
F	30246	0.020529	0.041486	carbohydrate binding		P	5975	6.4773e-11	8.0156e-10	carbohydrate metabolic process		F	166	0.018908	0.035676	nucleotide binding
						P	16049	4.6594e-10	5.1254e-09	cell growth		F	5488	0.019441	0.036002	binding
						P	9653	1.6666e-09	1.4999e-08	anatomical structure morphogenesis
P	5975	3.8238e-11	3.0909e-10	carbohydrate metabolic process		P	40007	1.8222e-08	1.5033e-07	growth			GO-ID	p-value	corr p-value	Description
P	6091	0.00066684	0.0017968	generation of precursor metabolites and energy		P	7275	1.332e-07	1.0143e-06	multicellular organismal development		P	6950	1.5587e-42	1.5587e-40	response to stress
P	6139	0.00096579	0.0025319	nucleobase, nucleoside, nucleotide and nucleic acid metabolic process		P	9719	7.453e-07	4.919e-06	response to endogenous stimulus		P	8150	8.7422e-33	4.3711e-31	biological_process
P	6412	6.642e-06	2.2216e-05	translation		P	9628	3.1918e-06	1.9749e-05	response to abiotic stimulus		P	9607	4.211e-32	1.4037e-30	response to biotic stimulus
P	6810	1.0814e-06	3.8849e-06	transport		P	6810	8.3359e-06	4.8544e-05	transport		P	6810	8.9239e-22	2.231e-20	transport
P	6950	0.014187	0.030581	response to stress		P	9791	0.00017012	0.00084211	post-embryonic development		P	9719	3.9175e-19	5.5965e-18	response to endogenous stimulus
P	7049	0.012961	0.028574	cell cycle		P	6950	0.00036601	0.0015098	response to stress		P	6519	2.2839e-17	2.8548e-16	cellular amino acid and derivative metabolic process
P	7275	1.0732e-07	4.5263e-07	multicellular organismal development		P	9908	0.00061763	0.0024458	flower development		P	19748	1.0927e-14	9.1057e-14	secondary metabolic process
P	8150	2.8867e-08	1.3334e-07	biological_process		P	30154	0.00073918	0.0028146	cell differentiation		P	9628	2.9316e-14	2.094e-13	response to abiotic stimulus
P	8152	3.5817e-08	1.5792e-07	metabolic process		P	9605	0.0011023	0.0038973	response to external stimulus		P	6629	5.2256e-12	3.266e-11	lipid metabolic process
P	9056	1.2608e-05	3.9452e-05	catabolic process		P	9991	0.0015814	0.0053985	response to extracellular stimulus		P	9605	1.3355e-11	7.856e-11	response to external stimulus
P	9058	6.2894e-10	3.5887e-09	biosynthetic process		P	16043	0.0017753	0.0058586	cellular component organization		P	8152	1.4389e-10	7.1945e-10	metabolic process
P	9605	0.00063258	0.0017531	response to external stimulus		P	9056	0.0022302	0.0066905	catabolic process		P	9987	4.7068e-10	2.2413e-09	cellular process
P	9628	1.1192e-11	1.2063e-10	response to abiotic stimulus		P	19725	0.0021957	0.0066905	cellular homeostasis		P	9058	2.0204e-09	9.1838e-09	biosynthetic process
P	9653	1.2635e-06	4.377e-06	anatomical structure morphogenesis		P	7154	0.0024618	0.0071681	cell communication		P	7154	5.8208e-09	2.5308e-08	cell communication
P	9908	0.0080517	0.018163	flower development		P	9987	0.0031679	0.0089608	cellular process		P	9991	2.4201e-08	9.6805e-08	response to extracellular stimulus
P	9987	3.1203e-10	2.1619e-09	cellular process		P	6519	0.003553	0.0097706	cellular amino acid and derivative metabolic process		P	9056	2.3875e-07	8.8146e-07	catabolic process
P	16043	1.7149e-07	6.931e-07	cellular component organization		P	6091	0.018604	0.040929	generation of precursor metabolites and energy		P	7165	2.5777e-07	8.8887e-07	signal transduction
P	16049	5.3367e-10	3.2354e-09	cell growth								P	5975	4.2493e-06	1.3279e-05	carbohydrate metabolic process
P	19538	8.4338e-06	2.7269e-05	protein metabolic process								P	40007	3.981e-05	0.00011374	growth
P	30154	0.00019125	0.00056217	cell differentiation								P	19725	0.00019817	0.00055048	cellular homeostasis
P	40007	2.3157e-09	1.1822e-08									P	16049	0.00040019	0.0010531	cell growth
												P	7275	0.0008781	0.0019957	multicellular organismal development
												P	9653	0.0021874	0.0047553	anatomical structure morphogenesis
												P	9875	0.0093302	0.019438	pollen-pistil interaction
												P	6464	0.013455	0.026911	protein modification process

## Sheet: 7,14,20,40,60DAG leaves
Supplementary Table S10. Significant GOs for each of the cluster generated from SOM analyses. Number of annotated genes were 40,705. BP: Biological Process, CC: Cellular Component, MF: Molecular Function.
Cluster 1; upregulated genes at 7 DAG leaf				Cluster 3, 6; upregulated genes at 40 and 60 DAG leaves					Cluster 7; upregulated genes at 14 and 20 DAG leaves				Cluster 8; downregulated genes at 7 DAG leaf					Cluster 9; downregulated genes at 7 DAG leaf
GO-ID	p-value	corr p-value	Description	GO-ID	p-value	corr p-value	Description		GO-ID	p-value	corr p-value	Description	GO-ID	p-value	corr p-value	Description		GO-ID	p-value	corr p-value	Description
6950	2.2738e-49	2.2511e-47	response to stress	5198	1.4006e-290	0	structural molecule activity		9536	9.54e-83	9.4446e-81	plastid	9628	6.717e-24	6.3812e-22	response to abiotic stimulus		5737	1.1453e-42	1.1109e-40	cytoplasm
5575	1.994e-48	9.8702e-47	cellular_component	6412	9.2651e-286	0	translation		6091	1.1185e-71	5.5366e-70	generation of precursor metabolites and energy	6519	6.6743e-19	3.1703e-17	cellular amino acid and derivative metabolic process		9536	1.2666e-34	6.1432e-33	plastid
5623	2.0671e-45	6.8215e-44	cell	5840	1.9761e-279	0	ribosome		5975	4.1418e-71	1.3668e-69	carbohydrate metabolic process	9058	1.7493e-17	5.5394e-16	biosynthetic process		5575	1.9561e-33	6.3248e-32	cellular_component
9607	8.9165e-45	2.2068e-43	response to biotic stimulus	5730	4.4929e-210	0	nucleolus		19748	2.407e-65	5.9573e-64	secondary metabolic process	8150	6.9159e-16	1.6425e-14	biological_process		5623	3.126e-33	7.5805e-32	cell
5886	7.5609e-42	1.497e-40	plasma membrane	6139	9.6412e-175	0	nucleobase, nucleoside, nucleotide and nucleic acid metabolic process		9628	1.4709e-60	2.9123e-59	response to abiotic stimulus	9536	9.7692e-15	1.8562e-13	plastid		5622	1.2654e-31	2.4549e-30	intracellular
9719	5.5308e-40	9.1258e-39	response to endogenous stimulus	5829	4.5024e-117	0	cytosol		9579	7.9736e-59	1.3156e-57	thylakoid	6950	1.1873e-14	1.8798e-13	response to stress		6091	2.4174e-25	3.9081e-24	generation of precursor metabolites and energy
6810	7.8111e-38	1.1047e-36	transport	19538	1.5184e-116	0	protein metabolic process		5737	2.2287e-57	3.152e-56	cytoplasm	19748	1.7086e-13	2.3188e-12	secondary metabolic process		9058	3.6469e-20	5.0536e-19	biosynthetic process
16020	1.2287e-34	1.5205e-33	membrane	5622	4.4205e-110	0	intracellular		6519	4.4456e-55	5.5014e-54	cellular amino acid and derivative metabolic process	5575	1.964e-13	2.3323e-12	cellular_component		6412	1.3351e-18	1.6188e-17	translation
8150	1.3924e-27	1.5316e-26	biological_process	5623	1.2756e-96	1.4173e-95	cell		9056	2.018e-54	2.2198e-53	catabolic process	9987	6.8171e-13	7.1958e-12	cellular process		5840	1.0667e-17	1.1497e-16	ribosome
9628	4.438e-24	4.3936e-23	response to abiotic stimulus	9058	6.7938e-94	6.7938e-93	biosynthetic process		15979	5.2679e-47	5.2152e-46	photosynthesis	8152	6.1463e-12	5.839e-11	metabolic process		5739	5.9233e-17	5.7456e-16	mitochondrion
9987	6.1589e-23	5.543e-22	cellular process	5575	3.7883e-88	3.4439e-87	cellular_component		6950	9.7528e-46	8.7775e-45	response to stress	5737	1.7293e-11	1.4934e-10	cytoplasm		5829	1.9281e-16	1.7003e-15	cytosol
16301	1.4465e-19	1.1933e-18	kinase activity	9987	1.1456e-84	9.5466e-84	cellular process		9058	1.6215e-43	1.3377e-42	biosynthetic process	5576	2.2944e-11	1.8164e-10	extracellular region		19538	8.1753e-15	6.6084e-14	protein metabolic process
9056	8.4324e-19	6.4216e-18	catabolic process	5737	8.2201e-84	6.3232e-83	cytoplasm		5575	9.7598e-42	7.4325e-41	cellular_component	5975	4.5867e-11	3.3518e-10	carbohydrate metabolic process		8152	1.9882e-14	1.4835e-13	metabolic process
6519	3.7421e-18	2.6462e-17	cellular amino acid and derivative metabolic process	3723	5.609e-72	4.0064e-71	RNA binding		5623	1.7148e-40	1.2126e-39	cell	9719	6.4987e-11	4.4099e-10	response to endogenous stimulus		9987	3.2793e-14	2.2721e-13	cellular process
5622	7.3439e-18	4.847e-17	intracellular	5634	3.5199e-62	2.3466e-61	nucleus		8152	2.1786e-36	1.4379e-35	metabolic process	5773	1.2362e-10	7.8295e-10	vacuole		5618	4.3926e-14	2.8406e-13	cell wall
5737	3.1273e-17	1.935e-16	cytoplasm	9536	1.2399e-58	7.7493e-58	plastid		8150	7.6525e-36	4.735e-35	biological_process	6091	1.013e-09	6.0149e-09	generation of precursor metabolites and energy		30312	1.1339e-13	6.874e-13	external encapsulating structure
5773	4.918e-15	2.864e-14	vacuole	16043	2.2879e-54	1.3458e-53	cellular component organization		5622	5.7943e-33	3.3744e-32	intracellular	9607	5.5475e-09	3.1001e-08	response to biotic stimulus		15979	3.1835e-13	1.8165e-12	photosynthesis
5215	6.6224e-14	3.6423e-13	transporter activity	8152	1.445e-53	8.028e-53	metabolic process		16020	4.2229e-30	2.3226e-29	membrane	5622	1.1892e-08	6.2762e-08	intracellular		16020	3.4063e-13	1.8356e-12	membrane
9605	2.0663e-13	1.0767e-12	response to external stimulus	8150	5.44e-41	2.8631e-40	biological_process		9987	7.436e-28	3.8745e-27	cellular process	5623	1.1605e-07	5.8025e-07	cell		5730	4.3344e-13	2.2128e-12	nucleolus
7165	2.2476e-13	1.1125e-12	signal transduction	3676	8.4844e-37	4.2422e-36	nucleic acid binding		6629	6.4073e-23	3.1716e-22	lipid metabolic process	9579	2.6524e-07	1.2599e-06	thylakoid		9579	5.085e-13	2.4662e-12	thylakoid
19725	8.097e-13	3.8172e-12	cellular homeostasis	40029	9.6605e-34	4.6002e-33	regulation of gene expression, epigenetic		3824	4.5816e-18	2.1599e-17	catalytic activity	9056	7.3891e-07	3.3427e-06	catabolic process		6139	3.3579e-12	1.551e-11	nucleobase, nucleoside, nucleotide and nucleic acid metabolic process
3824	2.8117e-12	1.2653e-11	catalytic activity	7049	1.8666e-28	8.4845e-28	cell cycle		6810	8.0624e-15	3.6281e-14	transport	5783	1.5704e-06	6.7813e-06	endoplasmic reticulum		5198	5.2363e-12	2.3087e-11	structural molecule activity
6629	4.2932e-12	1.8479e-11	lipid metabolic process	5618	5.0513e-28	2.1962e-27	cell wall		19725	3.3167e-14	1.4276e-13	cellular homeostasis	6629	7.7304e-06	3.193e-05	lipid metabolic process		3723	2.121e-11	8.9451e-11	RNA binding
8152	8.1459e-12	3.3602e-11	metabolic process	30312	3.8253e-27	1.5939e-26	external encapsulating structure		5576	3.8474e-14	1.5871e-13	extracellular region	15979	1.272e-05	5.0351e-05	photosynthesis		16043	5.1178e-11	2.0684e-10	cellular component organization
16740	2.4154e-11	9.5651e-11	transferase activity	5794	4.3306e-25	1.7323e-24	Golgi apparatus		9719	1.0792e-13	4.2738e-13	response to endogenous stimulus	5618	1.7705e-05	6.7278e-05	cell wall		9056	1.8644e-08	7.234e-08	catabolic process
9536	8.6333e-11	3.2873e-10	plastid	9791	1.0013e-21	3.851e-21	post-embryonic development		9607	8.8819e-13	3.382e-12	response to biotic stimulus	30312	2.6001e-05	9.5003e-05	external encapsulating structure		8150	2.456e-08	9.1627e-08	biological_process
5975	1.3059e-10	4.7883e-10	carbohydrate metabolic process	5886	7.0107e-20	2.5966e-19	plasma membrane		5215	2.759e-11	1.0117e-10	transporter activity	5515	4.1651e-05	0.00014655	protein binding		5975	4.3427e-08	1.5602e-07	carbohydrate metabolic process
19748	2.305e-09	8.15e-09	secondary metabolic process	7275	1.5925e-19	5.6874e-19	multicellular organismal development		5739	5.5463e-11	1.961e-10	mitochondrion	6810	0.00014835	0.00050332	transport		6950	1.9374e-07	6.7115e-07	response to stress
9991	5.8745e-09	2.0054e-08	response to extracellular stimulus	5515	1.0736e-17	3.702e-17	protein binding		5773	2.2695e-10	7.7477e-10	vacuole	16020	0.00019635	0.00064322	membrane		9628	5.5786e-07	1.8659e-06	response to abiotic stimulus
5515	8.815e-09	2.909e-08	protein binding	5654	2.4273e-17	8.0909e-17	nucleoplasm		9605	1.1432e-09	3.7725e-09	response to external stimulus	3674	0.00043668	0.0013828	molecular_function		9607	5.2675e-06	1.7031e-05	response to biotic stimulus
6464	5.4519e-08	1.7411e-07	protein modification process	16020	7.6997e-16	2.4838e-15	membrane		5777	3.5007e-09	1.118e-08	peroxisome	16043	0.00047748	0.0014632	cellular component organization		6519	8.8044e-06	2.7549e-05	cellular amino acid and derivative metabolic process
4871	3.7548e-07	1.1616e-06	signal transducer activity	5739	7.3779e-15	2.3056e-14	mitochondrion		9991	1.1506e-08	3.5597e-08	response to extracellular stimulus	7275	0.00072728	0.0021591	multicellular organismal development		5773	1.7482e-05	5.2993e-05	vacuole
7154	1.9274e-06	5.7823e-06	cell communication	6350	1.3944e-14	4.2255e-14	transcription		5886	3.0504e-08	9.1513e-08	plasma membrane	3824	0.00075759	0.002181	catalytic activity		5576	2.3178e-05	6.8128e-05	extracellular region
166	6.0288e-05	0.00017554	nucleotide binding	5773	3.2084e-13	9.4366e-13	vacuole		16043	8.7557e-07	2.5495e-06	cellular component organization	3700	0.00086151	0.0024072	transcription factor activity		5794	4.5423e-05	0.00012959	Golgi apparatus
16049	7.303e-05	0.00020657	cell growth	166	9.2138e-13	2.6325e-12	nucleotide binding		5829	8.2235e-06	2.3261e-05	cytosol	5739	0.00099474	0.0027	mitochondrion		9790	0.00029048	0.00080504	embryonic development
5777	7.5378e-05	0.00020729	peroxisome	5856	2.7277e-12	7.3837e-12	cytoskeleton		30312	9.9128e-06	2.726e-05	external encapsulating structure	30528	0.0020726	0.0054694	transcription regulator activity		6629	0.0011558	0.0030372	lipid metabolic process
5576	9.7813e-05	0.00026172	extracellular region	9790	2.732e-12	7.3837e-12	embryonic development		5618	1.1201e-05	2.9969e-05	cell wall	5794	0.0056803	0.014585	Golgi apparatus		8135	0.0011585	0.0030372	translation factor activity, nucleic acid binding
40007	0.00011546	0.0003008	growth	3	4.2258e-12	1.112e-11	reproduction		7154	2.4999e-05	6.513e-05	cell communication	5829	0.0080856	0.020214	cytosol		5886	0.0019791	0.0050519	plasma membrane
9058	0.00017523	0.00044481	biosynthetic process	9908	6.5102e-12	1.6693e-11	flower development		3674	3.7718e-05	9.5745e-05	molecular_function	7165	0.0084085	0.020482	signal transduction		6810	0.0024282	0.0060393	transport
4872	0.00018225	0.00045107	receptor activity	8135	6.6423e-11	1.6606e-10	translation factor activity, nucleic acid binding		5515	0.00026322	0.00065148	protein binding	9605	0.015413	0.036605	response to external stimulus		40029	0.0034986	0.0084841	regulation of gene expression, epigenetic
9579	0.00019411	0.0004687	thylakoid	6464	3.464e-10	8.4487e-10	protein modification process		16740	0.00032945	0.00079551	transferase activity						5783	0.0047883	0.011328	endoplasmic reticulum
5829	0.00032301	0.00076139	cytosol	9579	3.2665e-09	7.7774e-09	thylakoid		5794	0.0044291	0.01044	Golgi apparatus						166	0.005055	0.011675	nucleotide binding
3674	0.00081284	0.0018714	molecular_function	3677	1.0165e-08	2.3641e-08	DNA binding		19825	0.017461	0.040202	oxygen binding						9791	0.0054695	0.012338	post-embryonic development
15979	0.0012506	0.0028139	photosynthesis	6259	4.7242e-08	1.0737e-07	DNA metabolic process
8289	0.0016721	0.0036785	lipid binding	4518	4.4723e-07	9.9384e-07	nuclease activity
30246	0.0021887	0.0047104	carbohydrate binding	6091	1.7949e-06	3.8518e-06	generation of precursor metabolites and energy
6091	0.002519	0.0053059	generation of precursor metabolites and energy	3774	1.8103e-06	3.8518e-06	motor activity
16265	0.0038768	0.0076929	death	3674	1.894e-06	3.9457e-06	molecular_function
8219	0.0038768	0.0076929	cell death	15979	1.1018e-05	2.2486e-05	photosynthesis
30312	0.0038853	0.0076929	external encapsulating structure	9653	2.0316e-05	4.0633e-05	anatomical structure morphogenesis
5618	0.0041615	0.0080783	cell wall	30154	0.00060869	0.0011935	cell differentiation
19538	0.0045049	0.0085767	protein metabolic process	5635	0.00086783	0.0016689	nuclear envelope
7275	0.013591	0.025387	multicellular organismal development	7610	0.0046148	0.0087072	behavior
5783	0.019579	0.035895	endoplasmic reticulum	5488	0.0049716	0.0092067	binding
5102	0.027456	0.049421	receptor binding	9056	0.008324	0.015135	catabolic process
				7267	0.01521	0.02716	cell-cell signaling
