# Supplementary material for: The radish genome and comprehensive gene expression profile of tuberous root formation and development
Source: Sci Rep. 2015 Jun 9;5:10835. doi: 10.1038/srep10835 (PMC4650646; doi:10.1038/srep10835)
Supplement: Supplementary Table S11 [file srep10835-s3.xls]

## Sheet: 7, 14, 20DAG roots
Supplementary Table S11. Significant KEGG pathways found in the cluster of upregulated genes at 7, 14, 20 DAG roots.
Cluster 6; upregulated genes at 7 DAG roots. 626 annotated genes were included in 104 KEGG pathways.
Significant pathways	No. of seqs	No. of seqs (All Rs genes)*	p-value
T cell receptor signaling pathway	22	144	4.34324e-06
Caffeine metabolism	5	20	0.00401661
Tyrosine metabolism	1	157	0.0158397
Monoterpenoid biosynthesis	4	19	0.0163909
Pyrimidine metabolism	4	248	0.0273291
Limonene and pinene degradation	5	35	0.0290279
Glycine, serine and threonine metabolism	4	237	0.0367108
Valine, leucine and isoleucine degradation	12	136	0.0393685
Steroid hormone biosynthesis	6	53	0.0430197
Folate biosynthesis	4	27	0.0442873
Fluorobenzoate degradation	2	6	0.0444807
Cluster 1; upregulated genes at 20 DAG roots. 455 annotated genes were included in 91 KEGG pathways.
Significant pathways	No. of seqs	No. of seqs (All Rs genes)*	p-value
Fatty acid biosynthesis	8	61	0.0016689
Valine, leucine and isoleucine biosynthesis	7	64	0.00780581
Ascorbate and aldarate metabolism	10	139	0.0300953
Selenocompound metabolism	7	88	0.033552
Starch and sucrose metabolism	41	864	0.0336081
Aflatoxin biosynthesis	2	9	0.0465418
Tetracycline biosynthesis	2	9	0.0465418
Cluster 7: upregulated genes at 14, 20 DAG roots. 581 annotated genes were included in 102 KEGG pathways.
Significant pathways	No. of seqs	No. of seqs (All Rs genes)*	p-value
Fructose and mannose metabolism	19	136	2.14382e-05
Amino sugar and nucleotide sugar metabolism	28	299	0.0003314
Polyketide sugar unit biosynthesis	5	19	0.00245013
Methane metabolism	17	181	0.00353371
Starch and sucrose metabolism	56	864	0.00475424
One carbon pool by folate	8	58	0.0052202
Pentose phosphate pathway	14	143	0.00650768
Glycerolipid metabolism	3	267	0.0108125
Biosynthesis of vancomycin group antibiotics	4	18	0.011011
Vitamin B6 metabolism	5	30	0.012926
Glycolysis / Gluconeogenesis	19	248	0.018306
Aminobenzoate degradation	1	157	0.0226218
Oxidative phosphorylation	14	188	0.0474403
Lipopolysaccharide biosynthesis	2	7	0.0488631

## Sheet: 40, 60DAG root tissues
Supplementary Table S11. Significant KEGG pathways found in the cluster of upregulated genes at 40 and 60 DAG root tissues.
Cluster 1; upregulated genes at 60 DAG root vascular cambium and xylem parenchyma tissues. 415 annotated genes were included in 91 KEGG pathways.
Significant pathways	No. of seqs	No. of seqs (All Rs genes)*	p-value
Starch and sucrose metabolism	46	864	0.000674264
Indole alkaloid biosynthesis	6	45	0.00374096
Phosphatidylinositol signaling system	12	181	0.0154584
Inositol phosphate metabolism	11	158	0.0180067
Purine metabolism	10	661	0.031575
Cluster 7; upregulated genes at 40 DAG root vascular cambium and xylem parenchyma tissues. 435 annotated genes were included in 92 KEGG pathways.
Significant pathways	No. of seqs	No. of seqs (All Rs genes)*	p-value
Starch and sucrose metabolism	40	864	0.0297002
Amino sugar and nucleotide sugar metabolism	17	299	0.0305428
Butanoate metabolism	7	91	0.0318005
Drug metabolism - cytochrome P450	1	201	0.034288
Glycolysis / Gluconeogenesis	14	248	0.0451318
Cluster 6, 9; upregulated genes at 40 and 60 DAG root cortex tissues. 759 annotated genes were included in 113 KEGG pathways.
Significant pathways	No. of seqs	No. of seqs (All Rs genes)*	p-value
Phenylpropanoid biosynthesis	42	378	9.49646e-05
Phenylalanine metabolism	38	372	0.00107159
Drug metabolism - other enzymes	28	284	0.00667263
Stilbenoid, diarylheptanoid and gingerol biosynthesis	5	23	0.0140265
Flavone and flavonol biosynthesis	7	45	0.0181708
Cysteine and methionine metabolism	6	275	0.0193679
Flavonoid biosynthesis	13	119	0.0280762
Aminoacyl-tRNA biosynthesis	1	115	0.0320588
Purine metabolism	23	661	0.0327757
Oxidative phosphorylation	4	188	0.048454
Thiamine metabolism	2	133	0.0493116

## Sheet: 7, 14, 20, 40, 60DAG leaves
Supplementary Table S11. Significant KEGG pathways found in the cluster of upregulated genes at 7, 14, 20, 40, 60 DAG leavess.
Cluster 1; upregulated genes at 7DAG leaf. 1064 annotated genes were included in 120 KEGG pathways.
Significant pathways	No. of seqs	No. of seqs (All Rs genes)*	p-value
Pyrimidine metabolism	6	248	0.00123816
Nitrogen metabolism	18	96	0.00151732
Glycosphingolipid biosynthesis - globo series	8	32	0.00680362
mTOR signaling pathway	8	39	0.0178129
Thiamine metabolism	3	133	0.0184571
Purine metabolism	34	661	0.0226813
Glycerolipid metabolism	32	267	0.0237756
Riboflavin metabolism	3	127	0.0254435
beta-Lactam resistance	3	8	0.0393427
Arginine and proline metabolism	25	207	0.0403428
Penicillin and cephalosporin biosynthesis	4	15	0.0430103
Aminobenzoate degradation	5	157	0.0444669
Sphingolipid metabolism	19	149	0.0492723
Cluster 8; downregulated genes at 7DAG leaf. 374 annotated genes were included in 96 KEGG pathways.
Significant pathways	No. of seqs	No. of seqs (All Rs genes)*	p-value
Carbon fixation in photosynthetic organisms	14	196	0.00171558
Anthocyanin biosynthesis	2	10	0.0388243
Indole alkaloid biosynthesis	4	45	0.0407877
Carotenoid biosynthesis	4	46	0.0434312
Linoleic acid metabolism	5	69	0.0470614
Cluster 9; downregulated genes at 7DAG leaf. 412 annotated genes were included in 94 KEGG pathways.
Significant pathways	No. of seqs	No. of seqs (All Rs genes)*	p-value
Oxidative phosphorylation	16	188	0.00039552
C5-Branched dibasic acid metabolism	4	22	0.00645808
Glycolysis / Gluconeogenesis	15	248	0.0147683
Valine, leucine and isoleucine biosynthesis	6	64	0.0164789
Drug metabolism - cytochrome P450	1	201	0.0327197
Cluster 7; upregulated genes at 14, 20DAG leaves. 1387 annotated genes were included in 119 KEGG pathways.
Significant pathways	No. of seqs	No. of seqs (All Rs genes)*	p-value
Carbon fixation in photosynthetic organisms	46	196	2.90089e-06
Glycolysis / Gluconeogenesis	47	248	0.000227144
Sulfur metabolism	28	121	0.000276702
Aminoacyl-tRNA biosynthesis	1	115	0.000459038
Cysteine and methionine metabolism	49	275	0.000628819
Pyrimidine metabolism	9	248	0.000884855
Thiamine metabolism	3	133	0.00233748
Sphingolipid metabolism	4	149	0.0026197
T cell receptor signaling pathway	4	144	0.00362212
Glycerophospholipid metabolism	13	282	0.00384043
Methane metabolism	32	181	0.00568594
Selenocompound metabolism	19	88	0.00609994
Novobiocin biosynthesis	14	59	0.00691184
Drug metabolism - other enzymes	15	284	0.0108212
One carbon pool by folate	13	58	0.012785
Glutathione metabolism	34	211	0.0141423
Photosynthesis	5	13	0.0199138
Glycerolipid metabolism	15	267	0.0272282
Purine metabolism	48	661	0.0317286
Fluorobenzoate degradation	3	6	0.0421895
Oxidative phosphorylation	29	188	0.0430283
Stilbenoid, diarylheptanoid and gingerol biosynthesis	6	23	0.0444476
Cluster 3, 6; upregulated genes at 40, 60DAG leaves. 1094 annotated genes were included in 119 KEGG pathways.
Significant pathways	No. of seqs	No. of seqs (All Rs genes)*	p-value
Pyrimidine metabolism	62	248	1.2464e-12
Purine metabolism	99	661	1.11908e-07
Inositol phosphate metabolism	1	158	0.000156699
Aminoacyl-tRNA biosynthesis	21	115	0.00136335
Phosphatidylinositol signaling system	4	181	0.00393756
Drug metabolism - cytochrome P450	5	201	0.00413759
Arginine and proline metabolism	28	207	0.0117275
Propanoate metabolism	16	99	0.0119143
Aflatoxin biosynthesis	4	9	0.0122309
Tetracycline biosynthesis	4	9	0.0122309
Metabolism of xenobiotics by cytochrome P450	5	170	0.0185864
Lysine biosynthesis	11	62	0.0212887
Carbon fixation in photosynthetic organisms	7	196	0.0293736
Phenylalanine metabolism	18	372	0.0379804
Fatty acid biosynthesis	10	61	0.0391625
Lysine degradation	14	95	0.0404161
