# Supplementary material for: The radish genome and comprehensive gene expression profile of tuberous root formation and development
Source: Sci Rep. 2015 Jun 9;5:10835. doi: 10.1038/srep10835 (PMC4650646; doi:10.1038/srep10835)
Supplement: Supplementary Table S16 [file srep10835-s4.xls]

## Sheet: Table_S17
Supplementary Table S16. Marker information used to construct a linkage map.
No.	marker name	LN	cm	original_cm
1	RS2CL1375s	1	0	0
2	RS2CL4057s	1	1.77	1.77
3	RSS3540	1	0	0
4	RS2CL4083s	1	2.26	2.26
5	RS2CL5433s	1	3.11	3.11
6	RS2CL2223s	1	3.53	3.53
7	RSS1042	1	16	16
8	RSS3729	1	17.8	17.8
9	RS2CL5628s	1	4.07	4.07
10	RSS2871	1	20.8	20.8
11	RSS0953	1	21.2	21.2
12	RSS1721	1	21.2	21.2
13	RSS0830	1	21.2	21.2
14	RS2CL4729s	1	5.99	5.99
15	RS2CL1045s	1	6.18	6.18
16	RS2CL6364s	1	6.49	6.49
17	RS2CL4386s	1	7.3	7.3
18	RSS3893	1	22.6	22.6
19	RSS0476	1	23.1	23.1
20	RS2CL5785s	1	8.15	8.15
21	RS2CL3314s	1	8.72	8.72
22	RSS0148	1	29.9	29.9
23	RS2CL4295s	1	8.84	8.84
24	RS2CL1776s	1	9.08	9.08
25	RS2CL1270s	1	13.28	13.28
26	RSS0466	1	31.2	31.2
27	RSS0449	1	31.3	31.3
28	RSS3262	1	31.4	31.4
29	RSS3922	1	31.4	31.4
30	RSS3963	1	32	32
31	RSS0313	1	32	32
32	RSS0797	1	32	32
33	RSS1371	1	32.7	32.7
34	RS2CL2646s	1	17.44	17.44
35	RS2CL3416s	1	18.3	18.3
36	RS2CL891s	1	21.14	21.14
37	RS2CL6078s	1	22.63	22.63
38	RS2CL2164s	1	23.34	23.34
39	RS2CL4632s	1	23.5	23.5
40	RS2CL2115s	1	25.51	25.51
41	RS2CL5832s	1	27.26	27.26
42	RS2CL4290s	1	27.62	27.62
43	RS2CL7649s	1	28.3	28.3
44	RS2CL848s	1	28.51	28.51
45	RSS0553	1	54.4	54.4
46	RS2CL2344s	1	29.53	29.53
47	RS2CL6332s	1	30.98	30.98
48	RS2CL1154s	1	32.06	32.06
49	RSS0291	1	56.2	56.2
50	RS2CL7750s	1	32.4	32.4
51	RS2CL4436s	1	33.07	33.07
52	RS2CL1077s	1	33.58	33.58
53	RS2CL6603s	1	35.06	35.06
54	RS2CL2158s	1	35.53	35.53
55	RS2CL3876s	1	35.88	35.88
56	RSS1809	1	59.9	59.9
57	RSS0893	1	63.4	63.4
58	RSS0043	1	63.6	63.6
59	RSS1241	1	63.8	63.8
60	RSS1896	1	64.2	64.2
61	RSS1737	1	64.6	64.6
62	RS2CL4343s	1	36.81	36.81
63	RSS3091	1	65.4	65.4
64	RSS2593	1	65.5	65.5
65	RS2CL859s	1	36.96	36.96
66	RS2CL6039s	1	37.25	37.25
67	RS2CL3860s	1	37.37	37.37
68	RSS3615	1	66.1	66.1
69	RS2CL7600s	1	37.83	37.83
70	RSS1781	1	66.9	66.9
71	RS2CL762s	1	38.06	38.06
72	RSS0675	1	70.6	70.6
73	RSS0577	1	71.7	71.7
74	RSS1752	1	73	73
75	RSS1395	1	75.5	75.5
76	RSS3362	1	83.9	83.9
77	RSS3640	1	89.8	89.8
78	RS2CL7455s	1	38.56	38.56
79	RS2CL5281s	1	39.13	39.13
80	RS2CL7601s	1	39.72	39.72
81	RS2CL5291s	1	40.51	40.51
82	RS2CL896s	1	41.06	41.06
83	RS2CL1576s	1	41.38	41.38
84	RS2CL8862s	1	42.01	42.01
85	RS2CL2861s	1	42.43	42.43
86	RS2CL3030s	1	42.8	42.8
87	RS2CL6700s	1	43.2	43.2
88	RS2CL6652s	1	44.5	44.5
89	RS2CL3415s	1	45.04	45.04
90	RS2CL7185s	1	45.19	45.19
91	RS2CL4596s	1	45.76	45.76
92	RS2CL7134s	1	46.51	46.51
93	RS2CL6027s	1	46.6	46.6
94	RS2CL4568s	1	46.79	46.79
95	RS2CL5950s	1	48.58	48.58
96	RS2CL3381s	1	48.87	48.87
97	RS2CL3384s	1	49.46	49.46
98	RsFLC1s	1	50.93	50.93
99	RS2CL6940s	1	52.42	52.42
100	RS2CL3345s	1	52.46	52.46
101	RS2CL4523s	1	52.65	52.65
102	RS2CL5802s	1	53.36	53.36
103	RS2CL1610s	1	54.8	54.8
104	RS2CL7086s	1	56.31	56.31
105	RSS1194	1	99	99
106	RSS0403	1	103.2	103.2
107	RSS0011	1	103.6	103.6
108	RSS2744	1	103.6	103.6
109	RS2CL5276s	1	57.53	57.53
110	RSS2945	1	104.7	104.7
111	RSS1012	1	104.8	104.8
112	RS2CL1994s	1	58.38	58.38
113	RS2CL4131s	1	58.61	58.61
114	RSS2692	1	107	107
115	RS2CL7414s	1	58.87	58.87
116	RSS1758	1	107.4	107.4
117	RSS2706	1	107.5	107.5
118	RSS2731	1	107.5	107.5
119	RSS1273	1	107.7	107.7
120	RS2CL7158s	1	60.57	60.57
121	RS2CL3584s	1	61.94	61.94
122	RS2CL1749s	1	62.67	62.67
123	RSS3991	1	108	108
124	RSS1786	1	109.2	109.2
125	RSS3973	1	109.3	109.3
126	RSS1147	1	109.3	109.3
127	RSS1574	1	109.3	109.3
128	RSS0080	1	109.3	109.3
129	RSS2914_a	1	109.7	109.7
130	RSS0239	1	110	110
131	RSS1523	1	120.8	120.8
132	RS2CL1259s	2	0	0
133	RSS0284	2	0	0
134	RS2CL2749s	2	0.87	0.87
135	RS2CL4163s	2	1.99	1.99
136	RS2CL3329s	2	3.37	3.37
137	RSS0750	2	3.5	3.5
138	RSS1106	2	3.5	3.5
139	RSS0881	2	5	5
140	RS2CL6567s	2	4.3	4.3
141	RSS1501	2	5	5
142	RSS3965_a	2	5.8	5.8
143	RSS0818	2	6.1	6.1
144	RS2CL5007s	2	5.17	5.17
145	RSS0864	2	7.3	7.3
146	A137	2
147	RS2CL5739s	2	6.43	6.43
148	RSS2859	2	7.3	7.3
149	RSS2760	2	7.3	7.3
150	CAPS3521	2
151	CAPS3100	2
152	ILP3290	2
153	RS2CL4358s	2	7.31	7.31
154	ILP3510	2
155	ILP3585	2
156	RS2CL5533s	2	7.59	7.59
157	CAPS3700
158	RSS2138	2	10.7	10.7
159	RSS0662	2	10.9	10.9
160	RSS2505	2	11.3	11.3
161	RS2CL4648s	2	8.75	8.75
162	A220
163	RS2CL3679s	2	10.19	10.19
164	RS2CL1088s	2	10.55	10.55
165	RS2CL1149s	2	10.81	10.81
166	RS2CL3998s	2	12.6	12.6
167	RS2CL8378s	2	15.17	15.17
168	RS2CL5725s	2	15.57	15.57
169	RSS2497	2	18.8	18.8
170	RSS0895	2	19.3	19.3
171	RSS2680	2	20.2	20.2
172	RSS3306	2	20.3	20.3
173	RSS1367	2	20.3	20.3
174	RSS3125	2	20.5	20.5
175	RSS3489	2	21.1	21.1
176	RS2CL6241s	2	17.43	17.43
177	RS2CL7817s	2	17.78	17.78
178	RSS0768	2	22.1	22.1
179	RSS3301	2	25.9	25.9
180	RS2CL6432s	2	18.52	18.52
181	RS2CL7813s	2	19.42	19.42
182	RS2CL4703s	2	19.95	19.95
183	RSS0518	2	27.9	27.9
184	RS2CL7658s	2	21.14	21.14
185	RS2CL2683s	2	22.62	22.62
186	RS2CL4308s	2	23.46	23.46
187	RSS0124	2	30.8	30.8
188	RS2CL3132s	2	24.21	24.21
189	RS2CL2041s	2	25.36	25.36
190	RSS2701	2	31	31
191	RSS3180	2	33.6	33.6
192	RSS2724	2	34.1	34.1
193	RS2CL2168s	2	27.7	27.7
194	RS2CL4724s	2	30.4	30.4
195	RS2CL5813s	2	32.54	32.54
196	RS2CL3740s	2	33.38	33.38
197	RS2CL6218s	2	34.63	34.63
198	RS2CL3718s	2	34.83	34.83
199	RS2CL3937s	2	35.04	35.04
200	RS2CL3306s	2	35.41	35.41
201	RS2CL6481s	2	36.42	36.42
202	RS2CL7425s	2	36.87	36.87
203	RS2CL7263s	2	37.47	37.47
204	RSS0895_a	2	37.6	37.6
205	RSS0727	2	39.8	39.8
206	RSS2078	2	40.8	40.8
207	RSS0254	2	42.2	42.2
208	RSS2865	2	47.5	47.5
209	RSS0839_a	2	49.3	49.3
210	RSS3844	2	50.3	50.3
211	RSS1338	2	51.1	51.1
212	RS2CL2511s	2	38.81	38.81
213	RS2CL5945s	2	39.8	39.8
214	RS2CL4000s	2	40.51	40.51
215	RS2CL4583s	2	42.45	42.45
216	RS2CL3419s	2	42.98	42.98
217	RSS0049	2	55.1	55.1
218	RS2CL3836s	2	46.85	46.85
219	RSS3534	2	56.4	56.4
220	RS2CL7662s	2	48.67	48.67
221	RS2CL3015s	2	49.38	49.38
222	RS2CL4740s	2	50.75	50.75
223	RS2CL7383s	2	56.96	56.96
224	RSS3754	2	58.3	58.3
225	RSS2657	2	62.8	62.8
226	RS2CL1066s	2	57.45	57.45
227	RSS3589	2	63.2	63.2
228	RS2CL2325s	2	58.04	58.04
229	RSS2881	2	65.1	65.1
230	RSS2217	2	67.2	67.2
231	RSS0782	2	68.2	68.2
232	RS2CL2832s	2	58.54	58.54
233	RSS1178	2	70.4	70.4
234	RSS0489	2	71.6	71.6
235	RSS2949_a	2	73.5	73.5
236	RS2CL3082s	2	59.37	59.37
237	RS2CL3164s	2	59.56	59.56
238	RS2CL7011s	2	59.87	59.87
239	RS2CL2923s	2	60.16	60.16
240	RSS0406	2	78	78
241	RS2CL4493s	2	60.58	60.58
242	RS2CL3911s	2	61.81	61.81
243	RS2CL5376s	2	61.92	61.92
244	RS2CL1217s	2	62.28	62.28
245	RS2CL5972s	2	65.02	65.02
246	RS2CL1536s	2	69.65	69.65
247	RS2CL2405s	2	72.16	72.16
248	RSS2960	2	80.8	80.8
249	RSS0494	2	82.5	82.5
250	RSS0654	2	84.7	84.7
251	RS2CL2415s	2	74.26	74.26
252	RSS2335	2	86.6	86.6
253	RSS0318	2	90.3	90.3
254	RSS1066	2	90.8	90.8
255	RSS0144	2	91.1	91.1
256	RSS1276	2	92.6	92.6
257	RSS1104	2	94.8	94.8
258	RSS1095	2	95.2	95.2
259	RS2CL2353s	2	80.75	80.75
260	RS2CL2529s	2	84.7	84.7
261	RS2CL7280s	2	87.19	87.19
262	RS2CL7089s	2	88.66	88.66
263	RSS3864	2	96.4	96.4
264	RSS0660	2	96.9	96.9
265	RSS1020	2	104.3	104.3
266	RSS3405	2	104.3	104.3
267	RSS3937	2	106.3	106.3
268	RSS3082	2	111.8	111.8
269	RS2CL6447s	2	90.75	90.75
270	RS2CL1246s	2	92.26	92.26
271	RS2CL3093s	2	94.86	94.86
272	RSS2968	2	118.2	118.2
273	RS2CL7541s	2	96.16	96.16
274	RSS2167	2	121.6	121.6
275	RSS1288	2	128.3	128.3
276	RSS2586	2	130.1	130.1
277	RSS1469	2	132.1	132.1
278	RSS2868	2	132.7	132.7
279	RS2CL7837s	2	104.52	104.52
280	RS2CL1111s	2	105.01	105.01
281	RSS1400	2	133.1	133.1
282	RSS1670	2	133.4	133.4
283	RSS0942	2	134.2	134.2
284	RSS2362	2	134.6	134.6
285	RSS1084	2	134.2	134.2
286	RSS3503	2	135	135
287	RS2CL7123s	2	106.3	106.3
288	RSS0171	2	135.4	135.4
289	RSS1190	2	136.6	136.6
290	RSS3372	2	137.9	137.9
291	RS2CL2395s	2	111.56	111.56
292	RS2CL6557s	2	112.18	112.18
293	RSS1193	2	139.2	139.2
294	RS2CL8252s	2	112.7	112.7
295	RS2CL934s	2	112.78	112.78
296	RS2CL3438s	2	112.91	112.91
297	RS2CL1346s	2	113.18	113.18
298	RS2CL6331s	2	113.4	113.4
299	RS2CL4132s	2	114.07	114.07
300	RS2CL1853s	2	114.95	114.95
301	RSS0454	2	140.6	140.6
302	RS2CL4854s	2	115.8	115.8
303	RSS3153	2	141.8	141.8
304	RS2CL5874s	2	118.48	118.48
305	RS2CL6859s	2	120.79	120.79
306	RS2CL7316s	2	122.87	122.87
307	RS2CL6976s	2	123.66	123.66
308	RS2CL755s	2	126.52	126.52
309	RSS2532	2	147.2	147.2
310	RSS1754	2	147.2	147.2
311	RSS2756	2	147.2	147.2
312	RSS3095	2	147.2	147.2
313	RSS0166	2	148.6	148.6
314	RSS0050	2	148.7	148.7
315	RSS1221	2	149.9	149.9
316	RSS0292_a	3	0	0
317	RS2CL6564s	3	0	0
318	RS2CL4868s	3	0.57	0.57
319	RS2CL5532s	3	1.11	1.11
320	RS2CL6670s	3	2	2
321	RS2CL5178s	3	2.18	2.18
322	RSS0361	3	4	4
323	RSS3026	3	4.2	4.2
324	RS2CL5529s	3	2.55	2.55
325	RSS2296	3	4.3	4.3
326	RS2CL1648s	3	4.85	4.85
327	RSS1361	3	8.5	8.5
328	RS2CL4128s	3	6.06	6.06
329	RS2CL5612s	3	6.3	6.3
330	RSS3694	3	9.5	9.5
331	RS2CL1047s	3	7.72	7.72
332	RS2CL1331s	3	8.16	8.16
333	RS2CL5893s	3	8.45	8.45
334	RS2CL5459s	3	8.7	8.7
335	RSS1242	3	13.3	13.3
336	RSS1489	3	13.3	13.3
337	RS2CL7735s	3	10.05	10.05
338	RSS1903	3	14.1	14.1
339	RS2CL6813s	3	10.34	10.34
340	RS2CL4365s	3	12.38	12.38
341	RSS0084	3	15	15
342	RS2CL4091s	3	12.78	12.78
343	RS2CL5065s	3	13.09	13.09
344	RSS2040	3	17.8	17.8
345	RS2CL5254s	3	13.35	13.35
346	RS2CL6493s	3	14.43	14.43
347	RS2CL2046s	3	14.49	14.49
348	RS2CL2801s	3	15.31	15.31
349	RSS3828	3	21	21
350	RSS1153	3	21.2	21.2
351	RS2CL6094s	3	16.26	16.26
352	RSS0258	3	23.1	23.1
353	RS2CL4817s	3	17.82	17.82
354	RSS0139	3	24.9	24.9
355	RS2CL3095s	3	19.76	19.76
356	RSS1697	3	26.9	26.9
357	RS2CL1405s	3	20.65	20.65
358	RSS3895	3	27.7	27.7
359	RSS1719	3	29	29
360	RSS2733	3	30	30
361	RSS2087	3	30.1	30.1
362	RSS0599	3	32.3	32.3
363	RS2CL2036s	3	22.8	22.8
364	RS2CL3363s	3	23.81	23.81
365	RSS0794	3	33.8	33.8
366	RSS0607	3	35.3	35.3
367	RSS0491	3	35.4	35.4
368	RS2CL3657s	3	26.96	26.96
369	RSS3562	3	36.2	36.2
370	RSS3878	3	36.4	36.4
371	RSS2461	3	36.4	36.4
372	RS2CL4228s	3	27.97	27.97
373	RSS1610	3	37.3	37.3
374	RS2CL7568s	3	30.38	30.38
375	RSS2076	3	39.7	39.7
376	RSS1437	3	40.4	40.4
377	RS2CL6248s	3	33.28	33.28
378	RSS0799	3	41	41
379	RSS1657	3	41.3	41.3
380	RSS0835	3	42.4	42.4
381	RS2CL4474s	3	34.34	34.34
382	RSS2080	3	43.5	43.5
383	RS2CL1017s	3	37.76	37.76
384	RSS3453	3	47.1	47.1
385	RSS1381	3	49.2	49.2
386	RSS2008	3	51	51
387	RSS1146	3	53	53
388	RS2CL7110s	3	41.9	41.9
389	RS2CL1096s	3	42.53	42.53
390	RS2CL3664s	3	44.94	44.94
391	RS2CL3218s	3	45.14	45.14
392	RS2CL5313s	3	47.22	47.22
393	RSS2770	3	53.8	53.8
394	RSS3328	3	56.3	56.3
395	RSS2290	3	58.8	58.8
396	RS2CL8487s	3	51.16	51.16
397	RS2CL4231s	3	51.54	51.54
398	RSS1355	3	59.9	59.9
399	RS2CL1002s	3	52.66	52.66
400	RS2CL3834s	3	53.12	53.12
401	RSS1973	3	64.1	64.1
402	RS2CL876s	3	53.38	53.38
403	RS2CL3486s	3	54.38	54.38
404	RSS2992	3	65.2	65.2
405	RS2CL3856s	3	55.3	55.3
406	RS2CL5033s	3	56.46	56.46
407	RSS3723	3	67	67
408	RS2CL4294s	3	57.32	57.32
409	RSS0606	3	67.2	67.2
410	RSS2090	3	69.2	69.2
411	RS2CL6413s	3	58.01	58.01
412	RS2CL3418s	3	58.57	58.57
413	RS2CL7437s	3	59.1	59.1
414	RSS0810	3	70.8	70.8
415	RS2CL3400s	3	63.18	63.18
416	RSS2831	3	73.4	73.4
417	RSS2679	3	73.6	73.6
418	RSS3043	3	73.7	73.7
419	RSS3089	3	74.3	74.3
420	RS2CL7602s	3	63.98	63.98
421	RSS1246	3	75.5	75.5
422	RS2CL2778s	3	64.12	64.12
423	RSS0295	3	76.3	76.3
424	RSS3324	3	76.3	76.3
425	RS2CL4036s	3	64.44	64.44
426	RS2CL4593s	3	64.77	64.77
427	RSS0769	3	77.2	77.2
428	RS2CL1583s	3	66	66
429	RS2CL5573s	3	66.98	66.98
430	RS2CL3809s	3	68.15	68.15
431	RS2CL1241s	3	68.92	68.92
432	RS2CL4004s	3	70.02	70.02
433	RSS2970	3	77.4	77.4
434	RSS2089	3	78.6	78.6
435	RSS0068	3	82.3	82.3
436	RSS0866	3	83.7	83.7
437	RS2CL7551s	3	71.43	71.43
438	RSS0193	3	86.6	86.6
439	RSS2249	3	86.7	86.7
440	RSS0154	3	87.6	87.6
441	RSS1763	3	88.7	88.7
442	RSS2974	3	90.5	90.5
443	RSS0574	3	90.5	90.5
444	RSS2188	3	91.4	91.4
445	RSS1195	3	91.8	91.8
446	RS2CL6853s	3	72.43	72.43
447	RSS3666	3	95.8	95.8
448	RS2CL6709s	3	74.33	74.33
449	RS2CL6006s	3	76.7	76.7
450	RSS1955	3	97.3	97.3
451	RSS3250	3	98.1	98.1
452	RS2CL3943s	3	77.61	77.61
453	RS2CL3592s	3	79.05	79.05
454	RSS2310	3	100	100
455	RS2CL4099s	3	81.13	81.13
456	RSS3072	3	101.7	101.7
457	RSS0430_a	3	104.1	104.1
458	RSS0485	3	104.4	104.4
459	RSS1763_a	3	105.4	105.4
460	RS2CL5232s	3	86.01	86.01
461	RSS0609	3	107.6	107.6
462	RSS2660	3	107.7	107.7
463	RSS3177	3	108.5	108.5
464	RS2CL804s	3	90.59	90.59
465	RSS0192	3	110.4	110.4
466	RSS1774	3	110.8	110.8
467	RSS0380	3	111.9	111.9
468	RS2CL1106s	3	91.79	91.79
469	RS2CL6408s	3	95.42	95.42
470	RS2CL5210s	3	95.9	95.9
471	RS2CL4145s	3	96.25	96.25
472	RS2CL7340s	3	97.1	97.1
473	RS2CL3444s	3	97.52	97.52
474	RSS0647	3	113.1	113.1
475	RS2CL7712s	3	97.76	97.76
476	RSS3635	3	114.1	114.1
477	RSS2209	3	115.3	115.3
478	RSS2665	3	115.7	115.7
479	RSS0125	3	116.1	116.1
480	RSS0575	3	116.2	116.2
481	RSS0173	3	116.3	116.3
482	RSS1336	3	116.3	116.3
483	RSS3462	3	120.2	120.2
484	RS2CL7234s	3	97.99	97.99
485	RS2CL5063s	3	98.31	98.31
486	RS2CL6459s	3	102.01	102.01
487	RSS0640	3	122.8	122.8
488	RSS0020	3	123.8	123.8
489	RSS1445	3	124.3	124.3
490	RSS2179	3	124.5	124.5
491	RSS1421	3	124.9	124.9
492	RSS2428	3	125.2	125.2
493	RSS1293	3	125.2	125.2
494	RSS0255	3	126.4	126.4
495	RSS1155	3	127.4	127.4
496	RSS2459	3	127.6	127.6
497	RS2CL4098s	3	104.04	104.04
498	RSS2078_a	3	128.2	128.2
499	RS2CL4383s	3	104.46	104.46
500	RSS0310	3	129.1	129.1
501	RSS2289	3	129.3	129.3
502	RSS1795	3	130	130
503	RS2CL2345s	3	105.39	105.39
504	RSS3682	3	132.2	132.2
505	RSS1319	3	132.9	132.9
506	RSS0922	3	136	136
507	RSS2534	3	138.2	138.2
508	RSS1183	3	140	140
509	RS2CL7144s	3	110.61	110.61
510	RS2CL2032s	3	112.45	112.45
511	RSS2263	3	140.7	140.7
512	RSS0662_b	3	142.4	142.4
513	RS2CL6910s	3	114.43	114.43
514	RS2CL5289s	3	115.4	115.4
515	RSS3450	3	142.9	142.9
516	RSS1457	3	143.3	143.3
517	RSS1054	3	143.7	143.7
518	RSS0662_a	3	143.9	143.9
519	RSS1674	3	145.8	145.8
520	RSS0017	3	146.3	146.3
521	RS2CL4044s	3	116.51	116.51
522	RS2CL2901s	3	116.88	116.88
523	RS2CL5773s	3	117.09	117.09
524	RSS0292	3	146.8	146.8
525	RS2CL7919s	3	117.6	117.6
526	RS2CL6011s	3	118.58	118.58
527	RS2CL8651s	3	119.59	119.59
528	RSS1661	3	147.1	147.1
529	RSS3244	3	147.1	147.1
530	RSS3245	3	147.1	147.1
531	RSS3061	3	147.6	147.6
532	RSS3015	3	147.9	147.9
533	RSS1537	4	1.3	1.3
534	RS2CL5873s	4	0	110.68
535	RS2CL2821s	4	1.68	109
536	RSS0912	4	3.6	3.6
537	RS2CL1358s	4	2.9	107.78
538	RS2CL2308s	4	3.64	107.04
539	RSS2126	4	4	4
540	RS2CL2291s	4	4.67	106.01
541	RSS3246	4	4.6	4.6
542	RS2CL4267s	4	5.21	105.48
543	RS2CL6216s	4	5.7	104.98
544	RS2CL1386s	4	6.48	104.21
545	RS2CL4891s	4	6.93	103.75
546	RS2CL1003s	4	7.32	103.36
547	RS2CL1846s	4	7.73	102.95
548	RS2CL2532s	4	8.55	102.13
549	RS2CL7410s	4	8.72	101.96
550	RS2CL2423s	4	8.91	101.77
551	RSS0371	4	5.5	5.5
552	RSS0649	4	6	6
553	RSS3897	4	7.1	7.1
554	RSS3394	4	7.1	7.1
555	RSS2818	4	8.1	8.1
556	RSS0375	4	9.3	9.3
557	RS2CL5077s	4	9.28	101.4
558	RS2CL1373s	4	9.94	100.74
559	RS2CL4168s	4	10.3	100.38
560	RS2CL7183s	4	11.06	99.62
561	RS2CL3277s	4	11.83	98.85
562	RS2CL983s	4	12.56	98.12
563	RS2CL2439s	4	15.94	94.74
564	RS2CL1437s	4	19.76	90.92
565	RSS3914	4	14.9	14.9
566	RSS1828	4	15.5	15.5
567	RS2CL7217s	4	21.78	88.9
568	RSS0993	4	17.6	17.6
569	RS2CL8851s	4	22.67	88.01
570	RS2CL5598s	4	23.15	87.53
571	RS2CL1956s	4	23.35	87.33
572	RS2CL2277s	4	23.99	86.69
573	RSS3668	4	19.1	19.1
574	RSS2929	4	20.5	20.5
575	RS2CL5146s	4	24.9	85.78
576	RS2CL1636s	4	27.11	83.57
577	RSS2415	4	22.8	22.8
578	RSS1902	4	23.5	23.5
579	RS2CL5094s	4	28.04	82.64
580	RSS3500	4	30.6	30.6
581	RS2CL2730s	4	28.6	82.08
582	RS2CL1897s	4	28.87	81.81
583	RSS3305	4	32.2	32.2
584	RS2CL6009s	4	29.17	81.51
585	RS2CL2462s	4	29.34	81.34
586	RS2CL4251s	4	29.46	81.22
587	RS2CL3794s	4	30.58	80.1
588	RS2CL6277s	4	31.12	79.56
589	RS2CL2278s	4	32.26	78.42
590	RS2CL3308s	4	33.33	77.35
591	RS2CL3466s	4	34.37	76.31
592	RS2CL2069s	4	34.71	75.97
593	RS2CL6037s	4	35.24	75.44
594	RS2CL4491s	4	35.9	74.78
595	RS2CL8917s	4	36.37	74.31
596	RS2CL2598s	4	36.6	74.08
597	RS2CL5488s	4	36.71	73.97
598	RS2CL6646s	4	36.94	73.74
599	RS2CL2599s	4	37.13	73.55
600	RS2CL3226s	4	37.49	73.19
601	RS2CL3689s	4	37.73	72.95
602	RSS3247	4	39.6	39.6
603	RSS2245	4	41.9	41.9
604	RSS3109	4	46	46
605	RS2CL6090s	4	38.91	71.77
606	RS2CL6948s	4	39.79	70.9
607	RS2CL4453s	4	40.59	70.09
608	RS2CL3313s	4	43.55	67.13
609	RS2CL4014s	4	46.97	63.72
610	RS2CL3470s	4	48.75	61.93
611	RSS0341	4	47.8	47.8
612	RSS2667	4	47.8	47.8
613	RSS0393	4	48.4	48.4
614	RSS2491	4	49.8	49.8
615	RSS3741	4	49.8	49.8
616	RSS1628	4	49.8	49.8
617	RSS0625	4	49.8	49.8
618	RSS2397	4	51.7	51.7
619	RSS1064	4	52.3	52.3
620	RSS3234	4	52.5	52.5
621	RSS3297	4	55	55
622	RSS3515	4	57.1	57.1
623	RSS1710	4	57.6	57.6
624	RSS3847	4	58.6	58.6
625	RSS1284	4	60.4	60.4
626	RSS0347	4	63.8	63.8
627	RSS2079	4	64.2	64.2
628	RS2CL1961s	4	51.66	59.02
629	RS2CL5842s	4	52.98	57.7
630	RS2CL4033s	4	53.51	57.17
631	RS2CL6195s	4	55.09	55.59
632	RSS3739	4	66.3	66.3
633	RS2CL6965s	4	56.37	54.31
634	RS2CL1344s	4	56.99	53.69
635	RS2CL713s	4	57.33	53.35
636	RS2CL2947s	4	57.63	53.05
637	RS2CL7671s	4	58.12	52.56
638	RSS3919	4	75.6	75.6
639	RS2CL2388s	4	58.29	52.39
640	RSS0008	4	75.7	75.7
641	RSS1061	4	76	76
642	RS2CL738s	4	58.91	51.77
643	RSS3516	4	77.1	77.1
644	RS2CL6532s	4	59.24	51.44
645	RS2CL4378s	4	59.49	51.19
646	RS2CL5596s	4	61.25	49.43
647	RSS0369	4	79.8	79.8
648	RS2CL7473s	4	64.87	45.81
649	RSS3616	4	85.6	85.6
650	RSS3637	4	87.9	87.9
651	RS2CL1232s	4	66.33	44.35
652	RS2CL5879s	4	68.08	42.6
653	RS2CL5717s	4	68.52	42.16
654	RS2CL2925s	4	71.83	38.85
655	RSS0033	4	92.8	92.8
656	RSS1675	4	94.9	94.9
657	RS2CL6990s	4	74.01	36.67
658	RSS0936	4	95.2	95.2
659	RS2CL4350s	4	74.97	35.71
660	RSS1418	4	95.7	95.7
661	RSS3863	4	95.7	95.7
662	RSS0396	4	96.1	96.1
663	RSS0839	4	96.1	96.1
664	RS2CL2021s	4	75.73	34.95
665	RS2CL5851s	4	76.67	34.01
666	RSS3772	4	97.8	97.8
667	RSS1127	4	98.1	98.1
668	RSS2705	4	98.4	98.4
669	RS2CL2500s	4	80.94	29.74
670	RS2CL2926s	4	81.24	29.44
671	RS2CL7398s	4	81.52	29.16
672	RS2CL6318s	4	81.76	28.92
673	RS2CL3360s	4	81.95	28.73
674	RS2CL5222s	4	82.21	28.47
675	RS2CL3258s	4	82.45	28.23
676	RS2CL4419s	4	83.73	26.95
677	RS2CL5633s	4	84.91	25.77
678	RS2CL1097s	4	86.07	24.61
679	RS2CL1832s	4	88.17	22.51
680	RSS2320	4	107.7	107.7
681	RS2CL6125s	4	88.64	22.04
682	RS2CL5759s	4	89.49	21.19
683	RS2CL4218s	4	90.14	20.54
684	RS2CL7351s	4	90.55	20.13
685	RS2CL3326s	4	91.06	19.62
686	RS2CL7603s	4	91.24	19.44
687	RS2CL3606s	4	92.44	18.25
688	RS2CL7525s	4	93.03	17.65
689	RS2CL2361s	4	93.37	17.31
690	RS2CL4162s	4	93.79	16.89
691	RS2CL2726s	4	94.41	16.27
692	RS2CL3599s	4	94.82	15.86
693	RS2CL4311s	4	95.08	15.6
694	RS2CL4804s	4	96.01	14.67
695	RS2CL7588s	4	97.38	13.3
696	RS2CL4212s	4	98.87	11.81
697	RS2CL7051s	4	99.34	11.34
698	RS2CL5025s	4	100.06	10.62
699	RS2CL8540s	4	100.89	9.8
700	RS2CL5615s	4	102.99	7.69
701	RS2CL4850s	4	103.8	6.88
702	RS2CL7584s	4	104.33	6.35
703	RS2CL1816s	4	104.79	5.9
704	RS2CL4241s	4	105.02	5.66
705	RS2CL842s	4	105.28	5.4
706	RS2CL4170s	4	105.8	4.88
707	RS2CL3995s	4	105.99	4.69
708	RS2CL1264s	4	106.37	4.31
709	RS2CL1215s	4	106.76	3.92
710	RS2CL5563s	4	107.11	3.57
711	RS2CL1262s	4	107.23	3.45
712	RS2CL1831s	4	107.35	3.33
713	RS2CL5513s	4	107.44	3.24
714	RS2CL3293s	4	107.65	3.03
715	RS2CL5450s	4	107.82	2.86
716	RS2CL1187s	4	107.91	2.77
717	RSS1636	4	109.6	109.6
718	RSS0178	4	110	110
719	RSS0067	4	110.9	110.9
720	RSS2202	4	111.8	111.8
721	RSS1971	4	113	113
722	RSS3924	4	116.2	116.2
723	RSS1249_a	4	116.8	116.8
724	RS2CL4127s	4	108.18	2.51
725	RS2CL2103s	4	108.39	2.29
726	RS2CL6586s	4	109.26	1.42
727	RS2CL5798s	4	110.68	0
728	RSS2846	4	120.8	120.8
729	RSS3591	4	121.8	121.8
730	RSS3799	4	122.7	122.7
731	RSS0858	4	123.7	123.7
732	RSS0031	4	124.6	124.6
733	RSS2409	4	125	125
734	RSS2474	4	125	125
735	RSS2783	4	125.5	125.5
736	RSS2708	4	127.7	127.7
737	RSS3649	4	128.6	128.6
738	RSS2439	4	129.1	129.1
739	RSS3716	4	129.9	129.9
740	RSS0234	4	130.1	130.1
741	RSS1544	4	133.6	133.6
742	RSS2559	4	136	136
743	RSS1586	4	136.3	136.3
744	RSS1627	4	148	148
745	RS2CL3703s	5	0	93.94
746	RS2CL1046s	5	1.97	91.97
747	RS2CL2716s	5	2.49	91.45
748	RS2CL4248s	5	3.86	90.08
749	RSS0822	5	0	0
750	RS2CL867s	5	5.1	88.84
751	RSS1885	5	2.5	2.5
752	RS2CL2371s	5	5.72	88.22
753	RSS0477	5	4.2	4.2
754	RS2CL4370s	5	7.49	86.45
755	RS2CL6075s	5	9.5	84.44
756	RS2CL2980s	5	11.76	82.18
757	RS2CL3768s	5	12.5	81.44
758	RSS1262	5	13.2	13.2
759	RSS3268	5	15.4	15.4
760	RSS3138	5	18.5	18.5
761	RS2CL5422s	5	12.9	81.04
762	RS2CL3405s	5	14.13	79.81
763	RS2CL6395s	5	14.5	79.44
764	RS2CL8467s	5	16.05	77.89
765	RS2CL4187s	5	16.58	77.36
766	RSS2958	5	21.2	21.2
767	RSS1798	5	24.2	24.2
768	RS2CL3903s	5	17.25	76.7
769	RS2CL836s	5	17.97	75.97
770	RSS2721	5	27.7	27.7
771	RSS2889	5	28.4	28.4
772	RS2CL3640s	5	20.59	73.35
773	RS2CL4062s	5	22.52	71.42
774	RS2CL3017s	5	22.82	71.12
775	RS2CL7828s	5	23.21	70.73
776	RSS0968	5	31.8	31.8
777	RS2CL4126s	5	24.27	69.67
778	RSS2081	5	34.5	34.5
779	RSS0373	5	35.4	35.4
780	RSS2572	5	35.6	35.6
781	RSS1635	5	38.2	38.2
782	RSS3530_a	5	38.2	38.2
783	RSS3934	5	38.2	38.2
784	RS2CL1225s	5	25.55	68.39
785	RSS2594	5	38.3	38.3
786	RSS2316	5	38.6	38.6
787	RSS1140	5	39.1	39.1
788	RSS2455	5	39.7	39.7
789	RS2CL6884s	5	28.09	65.85
790	RSS3936	5	50.2	50.2
791	RS2CL6642s	5	30.31	63.63
792	RS2CL2542s	5	31.83	62.11
793	RS2CL3650s	5	32.35	61.59
794	RS2CL3191s	5	33.09	60.85
795	RSS2308	5	55.6	55.6
796	RS2CL3410s	5	33.97	59.97
797	RS2CL1934s	5	34.58	59.36
798	RS2CL2004s	5	34.91	59.03
799	RSS0119	5	58.4	58.4
800	RS2CL5545s	5	35.32	58.62
801	RS2CL7538s	5	35.68	58.26
802	RSS3736	5	59.1	59.1
803	RSS2394	5	59.6	59.6
804	RSS1341	5	59.7	59.7
805	RSS1076	5	60.1	60.1
806	RSS1614	5	60.8	60.8
807	RS2CL4384s	5	37.04	56.9
808	RS2CL3772s	5	37.86	56.08
809	RS2CL3263s	5	38.01	55.93
810	RS2CL5589s	5	39.19	54.75
811	RS2CL4762s	5	39.66	54.28
812	RS2CL5783s	5	40.16	53.78
813	RS2CL4123s	5	40.85	53.09
814	RS2CL5541s	5	41.22	52.72
815	RS2CL2713s	5	42.42	51.52
816	RS2CL5848s	5	44.04	49.9
817	RS2CL2123s	5	47.89	46.05
818	RS2CL4947s	5	49.45	44.49
819	RS2CL2645s	5	49.9	44.04
820	RS2CL1869s	5	53.62	40.32
821	RS2CL5452s	5	53.91	40.03
822	RS2CL7359s	5	54.92	39.02
823	RS2CL2432s	5	55.87	38.08
824	RS2CL868s	5	57.47	36.47
825	RS2CL9061s	5	58.95	35
826	RSS1758_a	5	64.6	64.6
827	RSS0156	5	102.8	102.8
828	RSS1031	5	104.3	104.3
829	RS2CL2407s	5	61.23	32.72
830	RS2CL2938s	5	63.09	30.85
831	RS2CL1710s	5	64.11	29.83
832	RSS2368	5	106.7	106.7
833	RSS0590	5	105.6	105.6
834	RS2CL2108s	5	65.18	28.76
835	RS2CL4957s	5	66.14	27.8
836	RSS3354	5	106.6	106.6
837	RSS3742	5	106.7	106.7
838	RS2CL7475s	5	67.52	26.42
839	RS2CL942s	5	68.22	25.72
840	RS2CL5071s	5	68.56	25.38
841	RS2CL5011s	5	69.03	24.92
842	RSS3086	5	108.8	108.8
843	RSS2367	5	108.8	108.8
844	RS2CL3283s	5	69.48	24.46
845	RS2CL7301s	5	70.07	23.87
846	RSS1692	5	109.8	109.8
847	RSS3707	5	109.9	109.9
848	RS2CL1253s	5	70.37	23.57
849	RSS1500	5	110.2	110.2
850	RSS4012	5	110.2	110.2
851	RS2CL1379s	5	70.82	23.12
852	RSS2341	5	111.4	111.4
853	RSS0645	5	111.5	111.5
854	RSS1152	5	111.5	111.5
855	RS2CL5841s	5	71.08	22.86
856	RS2CL3734s	5	71.17	22.77
857	RS2CL7884s	5	71.46	22.48
858	RS2CL3897s	5	71.93	22.01
859	RS2CL4789s	5	72.3	21.65
860	RS2CL4931s	5	72.59	21.35
861	RSS0715	5	109.8	109.8
862	RSS2678	5	111.5	111.5
863	RS2CL6206s	5	72.96	20.98
864	RSS2001	5	114	114
865	RSS1170	5	114.4	114.4
866	RS2CL3459s	5	73.87	20.07
867	RS2CL2961s	5	74.55	19.39
868	RSS2898	5	116.1	116.1
869	RS2CL1051s	5	74.94	19.01
870	RSS2752	5	116.3	116.3
871	RS2CL3641s	5	75.52	18.42
872	RS2CL1313s	5	75.97	17.97
873	RS2CL3241s	5	76.15	17.79
874	RS2CL6882s	5	76.48	17.46
875	RS2CL3202s	5	76.73	17.21
876	RSS3094	5	117	117
877	RS2CL2803s	5	77.27	16.67
878	RS2CL7550s	5	77.55	16.39
879	RS2CL1001s	5	77.71	16.23
880	RS2CL2222s	5	77.86	16.08
881	RS2CL2568s	5	78.12	15.82
882	RSS2114	5	119.6	119.6
883	RS2CL831s	5	78.52	15.42
884	RS2CL4120s	5	78.72	15.22
885	RSS1032	5	120.5	120.5
886	RSS3702	5	121	121
887	RS2CL6599s	5	79.7	14.24
888	RSS0802	5	121.2	121.2
889	RS2CL4177s	5	80.24	13.7
890	RS2CL7009s	5	80.58	13.36
891	RS2CL3052s	5	81.13	12.82
892	RSS0445	5	121.7	121.7
893	RS2CL3061s	5	81.44	12.5
894	RSS3805	5	124.4	124.4
895	RSS2483	5	125	125
896	RS2CL6683s	5	81.76	12.18
897	RS2CL5639s	5	82.06	11.88
898	RS2CL1476s	5	82.24	11.71
899	RS2CL2446s	5	82.36	11.58
900	RS2CL3611s	5	82.61	11.33
901	RS2CL4960s	5	82.92	11.02
902	RSS0957	5	125.6	125.6
903	RSS3566	5	126.6	126.6
904	RS2CL2632s	5	83.17	10.77
905	RSS1796	5	128.1	128.1
906	RS2CL4657s	5	83.39	10.55
907	RS2CL6952s	5	83.7	10.24
908	RS2CL5248s	5	84.19	9.75
909	RS2CL5432s	5	84.29	9.65
910	RS2CL1115s	5	84.45	9.49
911	RS2CL7540s	5	84.95	8.99
912	RS2CL6543s	5	85.31	8.63
913	RS2CL4022s	5	85.48	8.46
914	RS2CL3997s	5	85.82	8.12
915	RS2CL2162s	5	86.38	7.57
916	RS2CL6767s	5	86.41	7.54
917	RS2CL5010s	5	86.77	7.17
918	RS2CL7559s	5	87.56	6.38
919	RS2CL6141s	5	87.75	6.19
920	RS2CL6429s	5	87.8	6.14
921	RS2CL826s	5	87.99	5.95
922	RS2CL4831s	5	88.12	5.82
923	RS2CL3429s	5	88.25	5.69
924	RS2CL2152s	5	88.66	5.28
925	RS2CL1822s	5	89.21	4.73
926	RS2CL2351s	5	89.64	4.3
927	RSS2508	5	129.3	129.3
928	RSS1435	5	129.4	129.4
929	RS2CL6213s	5	90.18	3.76
930	RSS1640	5	130.6	130.6
931	RSS2730	5	130.7	130.7
932	RSS1863	5	130.7	130.7
933	RSS0331	5	131.8	131.8
934	RSS1442	5	131.8	131.8
935	RSS0073_a	5	134.3	134.3
936	RS2CL986s	5	91.45	2.49
937	RSS0845	5	134.4	134.4
938	RSS1374	5	134.4	134.4
939	RSS0251	5	134.4	134.4
940	RSS1595	5	134.5	134.5
941	RSS3449	5	134.6	134.6
942	RSS3053	5	134.6	134.6
943	RSS2503	5	134.6	134.6
944	RSS0368	5	135.5	135.5
945	RSS3197	5	147.5	147.5
946	RS2CL1172s	5	93.94	0
947	RSS1006_a	6	8.5	8.5
948	RSS0129	6	11	11
949	RSS2168	6	12.3	12.3
950	RS2CL7699s	6	0	0
951	RSS4036	6	13.5	13.5
952	RS2CL3487s	6	1.39	1.39
953	RSS2321	6	18.7	18.7
954	RS2CL1156s	6	3.76	3.76
955	RS2CL1885s	6	4.88	4.88
956	RSS1369	6	19.4	19.4
957	RS2CL1281s	6	5.07	5.07
958	RSS2147	6	12.5	12.5
959	RS2CL2288s	6	5.87	5.87
960	RS2CL808s	6	6.92	6.92
961	RSS1177	6	20.8	20.8
962	RS2CL4579s	6	7.56	7.56
963	RS2CL4567s	6	7.92	7.92
964	RS2CL5197s	6	8.44	8.44
965	RS2CL1327s	6	8.92	8.92
966	RSS3821	6	23.5	23.5
967	RS2CL3830s	6	9.29	9.29
968	RS2CL3460s	6	10.68	10.68
969	RSS1513	6	28.3	28.3
970	RSS3835	6	29.7	29.7
971	RSS0475	6	31.6	31.6
972	RS2CL2301s	6	13.02	13.02
973	RSS1532	6	33.6	33.6
974	RS2CL8479s	6	14.88	14.88
975	RSS0225	6	35.1	35.1
976	RSS3830	6	37.4	37.4
977	RSS1337	6	39	39
978	RS2CL3316s	6	16.15	16.15
979	RSS1870	6	39.8	39.8
980	RS2CL3458s	6	18.36	18.36
981	RS2CL1098s	6	18.81	18.81
982	RSS1790	6	42.7	42.7
983	RS2CL4013s	6	22.48	22.48
984	RS2CL1950s	6	23.73	23.73
985	RS2CL6276s	6	24.02	24.02
986	RSS2112	6	52.1	52.1
987	RS2CL1162s	6	24.74	24.74
988	RSS0897	6	52.5	52.5
989	RSS1696_a	6	53.2	53.2
990	RS2CL5504s	6	27.08	27.08
991	RSS1592	6	54.5	54.5
992	RSS0706	6	54.9	54.9
993	RSS2916	6	55.1	55.1
994	RS2CL6424s	6	29.32	29.32
995	RSS1660	6	56	56
996	RSS2661	6	59.7	59.7
997	RS2CL5261s	6	29.77	29.77
998	RS2CL7401s	6	30.56	30.56
999	RS2CL1092s	6	33.19	33.19
1000	RS2CL4941s	6	33.59	33.59
1001	RSS3495	6	62.8	62.8
1002	RS2CL3879s	6	33.74	33.74
1003	RSS2934	6	65.7	65.7
1004	RSS0404	6	67	67
1005	RS2CL3791s	6	35.56	35.56
1006	RS2CL1061s	6	35.85	35.85
1007	RS2CL1946s	6	36.74	36.74
1008	RS2CL3798s	6	36.85	36.85
1009	RS2CL2047s	6	39.54	39.54
1010	RS2CL6991s	6	40.15	40.15
1011	RS2CL7317s	6	42.44	42.44
1012	RS2CL964s	6	43.36	43.36
1013	RS2CL6758s	6	43.76	43.76
1014	RS2CL3567s	6	45.13	45.13
1015	RSS1474	6	81.1	81.1
1016	RSS1063	6	82.3	82.3
1017	RSS2466	6	88.4	88.4
1018	RSS1475	6	91.1	91.1
1019	RS2CL3739s	6	45.45	45.45
1020	RS2CL3325s	6	49.43	49.43
1021	RS2CL2118s	6	55.43	55.43
1022	RS2CL1196s	6	56.76	56.76
1023	RS2CL1395s	6	57.04	57.04
1024	RS2CL832s	6	57.95	57.95
1025	RS2CL4058s	6	62.8	62.8
1026	RS2CL7387s	6	68.88	68.88
1027	RSS0140	6	118.2	118.2
1028	RS2CL4042s	6	68.97	68.97
1029	RSS2575	6	122.5	122.5
1030	RSS1301	6	123.1	123.1
1031	RS2CL2007s	6	69.07	69.07
1032	RS2CL7327s	6	70.86	70.86
1033	RS2CL2614s	6	71.36	71.36
1034	RSS1954	6	130.9	130.9
1035	RS2CL6430s	6	71.75	71.75
1036	RS2CL6327s	6	72.81	72.81
1037	RS2CL5708s	6	74.36	74.36
1038	RSS2285	6	134.4	134.4
1039	RSS1035	6	138.9	138.9
1040	RSS3287	6	140.1	140.1
1041	RS2CL5486s	6	79.03	79.03
1042	RSS1133	6	141.6	141.6
1043	RSS0093	6	142.3	142.3
1044	RSS1329	6	142.6	142.6
1045	RSS3041	6	143.3	143.3
1046	RSS0603	6	143.7	143.7
1047	RS2CL5203s	6	80.64	80.64
1048	RS2CL3231s	6	80.76	80.76
1049	RS2CL5963s	6	82.06	82.06
1050	RS2CL4174s	6	82.25	82.25
1051	RS2CL5908s	6	82.8	82.8
1052	RS2CL1949s	6	83.04	83.04
1053	RS2CL7452s	6	83.84	83.84
1054	RS2CL3917s	6	84.64	84.64
1055	RSS3284	6	147.3	147.3
1056	RS2CL1116s	6	86.27	86.27
1057	RS2CL5880s	6	88.12	88.12
1058	RSS0155	6	148.5	148.5
1059	RSS1128	6	150	150
1060	RSS2113	6	151.4	151.4
1061	RS2CL2842s	6	89.56	89.56
1062	RSS1425	6	153.2	153.2
1063	RSS3836	7	0	0
1064	RS2CL2944s	7	0	0
1065	RS2CL6784s	7	1.64	1.64
1066	RSS2286	7	13.3	13.3
1067	RS2CL3341s	7	1.84	1.84
1068	RS2CL4310s	7	2.7	2.7
1069	RS2CL5298s	7	2.95	2.95
1070	RS2CL3554s	7	3.41	3.41
1071	RS2CL5635s	7	3.63	3.63
1072	RSS1843	7	14.3	14.3
1073	RS2CL2296s	7	3.96	3.96
1074	RSS0027	7	15.1	15.1
1075	RS2CL7685s	7	4.21	4.21
1076	RS2CL2573s	7	4.39	4.39
1077	RS2CL1983s	7	4.8	4.8
1078	RS2CL1601s	7	5.09	5.09
1079	RS2CL7379s	7	5.92	5.92
1080	RSS3273	7	16.9	16.9
1081	RSS2157	7	17.1	17.1
1082	RS2CL3001s	7	6.36	6.36
1083	RS2CL5318s	7	6.63	6.63
1084	RSS3078	7	19.3	19.3
1085	RSS2378	7	19.6	19.6
1086	RS2CL1319s	7	6.85	6.85
1087	RS2CL5849s	7	7.22	7.22
1088	RSS3614	7	20.7	20.7
1089	RSS0327	7	21	21
1090	RSS3034	7	21.3	21.3
1091	RSS2901	7	22	22
1092	RSS2434	7	22.2	22.2
1093	RSS2460	7	22.5	22.5
1094	RS2CL5634s	7	8.65	8.65
1095	RS2CL4706s	7	9	9
1096	RS2CL3626s	7	9.63	9.63
1097	RSS0066	7	23.1	23.1
1098	RS2CL2922s	7	10.14	10.14
1099	RS2CL5368s	7	10.34	10.34
1100	RSS0229	7	25.5	25.5
1101	RS2CL3268s	7	11.49	11.49
1102	RS2CL5877s	7	12.65	12.65
1103	RSS1295	7	28.4	28.4
1104	RSS1585	7	30.3	30.3
1105	RS2CL3498s	7	14.07	14.07
1106	RSS2489	7	31.7	31.7
1107	RSS0919	7	33.2	33.2
1108	RS2CL5401s	7	15.32	15.32
1109	RS2CL7655s	7	15.59	15.59
1110	RSS2610	7	32.2	32.2
1111	RS2CL1250s	7	16.56	16.56
1112	RSS0382	7	34.9	34.9
1113	RSS3738	7	34.9	34.9
1114	RS2CL4121s	7	20.11	20.11
1115	RS2CL1475s	7	20.51	20.51
1116	RS2CL881s	7	20.86	20.86
1117	RSS3174	7	36.7	36.7
1118	RSS3178	7	37.1	37.1
1119	RSS3326	7	40.1	40.1
1120	RSS0073	7	41.6	41.6
1121	RS2CL4152s	7	22.87	22.87
1122	RS2CL3284s	7	23.75	23.75
1123	RS2CL1179s	7	24	24
1124	RS2CL1940s	7	25.9	25.9
1125	RS2CL5288s	7	29.69	29.69
1126	RS2CL5626s	7	30.44	30.44
1127	RS2CL4240s	7	31.34	31.34
1128	RS2CL2780s	7	32.91	32.91
1129	RS2CL1646s	7	33.77	33.77
1130	RS2CL6221s	7	35.04	35.04
1131	RSS1175	7	48.3	48.3
1132	RSS2735	7	53.3	53.3
1133	RSS3270	7	54	54
1134	RS2CL4192s	7	36.34	36.34
1135	RS2CL6872s	7	38.69	38.69
1136	RSS2248	7	43.3	43.3
1137	RSS0305	7	48.3	48.3
1138	RS2CL1403s	7	38.76	38.76
1139	RSS1747	7	58.6	58.6
1140	RSS1330	7	59.5	59.5
1141	RSS1680	7	55.8	55.8
1142	RSS1844	7	56.3	56.3
1143	RSS0615	7	60.3	60.3
1144	RSS0294	7	63.9	63.9
1145	RS2CL1252s	7	43.35	43.35
1146	RS2CL5594s	7	48.31	48.31
1147	RSS4002	7	69	69
1148	RSS1433	7	69	69
1149	RSS0053	7	71.4	71.4
1150	RSS0790	7	75.8	75.8
1151	RS2CL3155s	7	50.16	50.16
1152	RS2CL3875s	7	50.63	50.63
1153	RS2CL3538s	7	53.11	53.11
1154	RS2CL5211s	7	53.86	53.86
1155	RSS0015	7	79.3	79.3
1156	RS2CL3940s	7	54.32	54.32
1157	RS2CL2104s	7	54.5	54.5
1158	RS2CL1406s	7	54.79	54.79
1159	RS2CL4855s	7	54.85	54.85
1160	RS2CL809s	7	55.14	55.14
1161	RS2CL2117s	7	56.21	56.21
1162	RS2CL5213s	7	56.9	56.9
1163	RS2CL8625s	7	59.07	59.07
1164	RSS1769	7	82.4	82.4
1165	RS2CL3262s	7	59.52	59.52
1166	RS2CL5440s	7	60.76	60.76
1167	RSS0042	7	84.1	84.1
1168	RSS0974	7	84.2	84.2
1169	RSS2196	7	84.2	84.2
1170	RSS3870	7	84.4	84.4
1171	RS2CL1123s	7	63.29	63.29
1172	RS2CL2580s	7	65.23	65.23
1173	RSS1208	7	84.5	84.5
1174	RSS2613	7	84.6	84.6
1175	RS2CL5518s	7	66.15	66.15
1176	RSS3003	7	85.8	85.8
1177	RSS1899	7	86.4	86.4
1178	RSS2703	7	87.1	87.1
1179	RSS2684	7	87.3	87.3
1180	RSS0092	7	87.7	87.7
1181	RSS0805	7	89.9	89.9
1182	RSS1427	7	89.9	89.9
1183	RSS2626	7	90.7	90.7
1184	RSS0760	7	94.2	94.2
1185	RSS2533_a	7	94.8	94.8
1186	RSS3445	7	100.3	100.3
1187	RS2CL6711s	8	0	0
1188	RSS3933	8	0	0
1189	RS2CL2009s	8	4.4	4.4
1190	RS2CL3633s	8	8.5	8.5
1191	RSS3644	8	7.6	7.6
1192	RS2CL2865s	8	9.24	9.24
1193	RS2CL3016s	8	9.59	9.59
1194	RSS0198	8	10	10
1195	RSS1549	8	10.4	10.4
1196	RS2CL3230s	8	10.06	10.06
1197	RS2CL1880s	8	11.51	11.51
1198	RS2CL7533s	8	13.79	13.79
1199	RS2CL7432s	8	13.96	13.96
1200	RSS1161	8	12.2	12.2
1201	RSS3827	8	13.8	13.8
1202	RSS3173	8	14.3	14.3
1203	RSS1570	8	15.9	15.9
1204	RS2CL4158s	8	15.01	15.01
1205	RS2CL4154s	8	15.99	15.99
1206	RS2CL4178s	8	17.11	17.11
1207	RS2CL2857s	8	17.99	17.99
1208	RS2CL4585s	8	18.17	18.17
1209	RS2CL1398s	8	18.29	18.29
1210	RSS3186	8	19.3	19.3
1211	RS2CL5720s	8	18.82	18.82
1212	RS2CL5949s	8	20.03	20.03
1213	RSS0441	8	22.4	22.4
1214	RS2CL2414s	8	23.08	23.08
1215	RS2CL5384s	8	23.7	23.7
1216	RS2CL1086s	8	24.35	24.35
1217	RSS1018	8	23.9	23.9
1218	RSS0860	8	24.9	24.9
1219	RSS2543	8	25	25
1220	RS2CL4752s	8	25	25
1221	RS2CL7278s	8	26.2	26.2
1222	RS2CL4292s	8	26.78	26.78
1223	RSS0596	8	30.2	30.2
1224	RSS1041	8	33.2	33.2
1225	RSS1258	8	33.7	33.7
1226	RSS3166	8	37.1	37.1
1227	RS2CL3855s	8	32.68	32.68
1228	RSS1494	8	37.5	37.5
1229	RSS2174	8	38.5	38.5
1230	RS2CL3113s	8	33.68	33.68
1231	RSS2225	8	39.4	39.4
1232	RSS2468	8	41.8	41.8
1233	RSS2207	8	42.2	42.2
1234	RS2CL5207s	8	35.02	35.02
1235	RSS2362_a	8	43.2	43.2
1236	RSS2675	8	44.8	44.8
1237	RSS2981	8	45.2	45.2
1238	RS2CL5646s	8	37.82	37.82
1239	RS2CL1544s	8	39.38	39.38
1240	RS2CL1767s	8	40.16	40.16
1241	RSS2841	8	45.9	45.9
1242	RS2CL1552s	8	41.11	41.11
1243	RS2CL7810s	8	43.81	43.81
1244	RS2CL7274s	8	44.5	44.5
1245	RS2CL5856s	8	45.49	45.49
1246	RS2CL2195s	8	47.19	47.19
1247	RS2CL3966s	8	48.39	48.39
1248	RS2CL812s	8	49.04	49.04
1249	RS2CL2369s	8	53.47	53.47
1250	RSS1540	8	54.1	54.1
1251	RSS3288	8	55.9	55.9
1252	RSS2129	8	60.9	60.9
1253	RS2CL6944s	8	53.8	53.8
1254	RSS0977	8	64.4	64.4
1255	RSS1261	8	64.6	64.6
1256	RS2CL1360s	8	57.5	57.5
1257	RSS0789	8	65.5	65.5
1258	RSS0692	8	66.3	66.3
1259	RSS1117	8	66.3	66.3
1260	RSS1931	8	66.9	66.9
1261	RSS2359	8	67	67
1262	RSS3172	8	67	67
1263	RSS3002	8	67	67
1264	RSS1743	8	67.3	67.3
1265	RSS2634	8	68	68
1266	RS2CL6594s	8	61.14	61.14
1267	RS2CL4299s	8	61.63	61.63
1268	RS2CL6815s	8	62.79	62.79
1269	RSS0832	8	69.8	69.8
1270	RSS2935	8	70.7	70.7
1271	RSS2108	8	71.5	71.5
1272	RS2CL4457s	8	64.06	64.06
1273	RSS2403	8	72.5	72.5
1274	RS2CL4186s	8	64.35	64.35
1275	RS2CL6155s	8	65.01	65.01
1276	RS2CL2845s	8	65.75	65.75
1277	RS2CL1424s	8	66.66	66.66
1278	RS2CL6686s	8	66.94	66.94
1279	RSS2764	8	74.3	74.3
1280	RSS0486	8	74.5	74.5
1281	RSS0816	8	77.4	77.4
1282	RSS3168	8	83.5	83.5
1283	RSS1377	8	85.4	85.4
1284	RS2CL3557s	8	67.8	67.8
1285	RS2CL1245s	8	69.37	69.37
1286	RS2CL683s	8	70.94	70.94
1287	RS2CL3040s	8	71.45	71.45
1288	RS2CL6139s	8	72.88	72.88
1289	RS2CL5593s	9	0	64.68
1290	RSS0496	9	0	0
1291	RS2CL4281s	9	1.64	63.04
1292	RSS2494	9	5	5
1293	RSS3402	9	5	5
1294	RSS0925	9	5.8	5.8
1295	RSS3378	9	7.3	7.3
1296	RSS2516	9	7.3	7.3
1297	RSS0471	9	7.8	7.8
1298	RS2CL2122s	9	2.41	62.27
1299	RSS0430	9	9.7	9.7
1300	RS2CL5546s	9	4.81	59.87
1301	RSS1998	9	9.9	9.9
1302	RS2CL1420s	9	5.77	58.91
1303	RSS1252	9	11.3	11.3
1304	RSS1912	9	14.7	14.7
1305	RS2CL7231s	9	6.62	58.06
1306	RS2CL5940s	9	7.53	57.15
1307	RSS2552	9	15.4	15.4
1308	RS2CL7378s	9	7.68	57
1309	RS2CL1854s	9	8.39	56.29
1310	RS2CL5132s	9	8.96	55.72
1311	RSS1995	9	15.5	15.5
1312	RSS0923	9	16.4	16.4
1313	RS2CL7691s	9	10.37	54.32
1314	RSS0997	9	17	17
1315	RS2CL2130s	9	14.31	50.37
1316	RS2CL5860s	9	19.84	44.84
1317	RS2CL7501s	9	20.58	44.1
1318	RSS3818	9	20.7	20.7
1319	RSS0913	9	21.9	21.9
1320	RSS0442	9	24.2	24.2
1321	RS2CL4233s	9	22.04	42.64
1322	RSS0679	9	24.9	24.9
1323	RSS2843	9	26.4	26.4
1324	RSS2045	9	26.4	26.4
1325	RS2CL7647s	9	23.26	41.42
1326	RS2CL7006s	9	24.68	40
1327	RSS3638	9	29.13	35.55
1328	RS2CL8267s	9	31.23	33.45
1329	RS2CL7289s	9	31.72	32.96
1330	RS2CL7240s	9	33.54	31.14
1331	RSS4011	9	34.53	30.15
1332	RS2CL7272s	9	35.96	28.72
1333	RS2CL4686s	9	36.24	28.44
1334	RS2CL3579s	9	36.68	28
1335	RSS0325	9	36.87	27.81
1336	RSS1453	9	37.21	27.47
1337	RSS2326	9	37.98	26.7
1338	RSS3875	9	40.28	24.4
1339	RSS1945	9	40.69	23.99
1340	RS2CL2643s	9	44.14	20.54
1341	RSS2094	9	45.43	19.25
1342	RS2CL2020s	9	46.29	18.39
1343	RS2CL5231s	9	46.66	18.02
1344	RS2CL5101s	9	47.09	17.59
1345	RSS2736	9	47.64	17.04
1346	RS2CL2578s	9	48.29	16.39
1347	RSS1811	9	48.53	16.15
1348	RS2CL4282s	9	50.74	13.94
1349	RS2CL2193s	9	26.4	26.4
1350	RSS0987	9	32	32
1351	RS2CL2084s	9	32.5	32.5
1352	RS2CL5226s	9	33.2	33.2
1353	RS2CL4651s	9	39.7	39.7
1354	RS2CL6317s	9	40.9	40.9
1355	RS2CL6905s	9	41	41
1356	RS2CL7214s	9	42.9	42.9
1357	RS2CL5804s	9	45.8	45.8
1358	RS2CL7786s	9	47.4	47.4
1359	RSS3778	9	48.2	48.2
1360	RSS0938	9	55.7	55.7
1361	RS2CL7575s	9	56.1	56.1
1362	RSS2047	9	53.01	56.5
1363	RS2CL895s	9	53.25	11.68
1364	RS2CL6126s	9	54.73	11.43
1365	RSS3090	9	55.83	61.1
1366	RS2CL6151s	9	56.68	9.95
1367	RS2CL6482s	9	59.24	8.85
1368	RS2CL4157s	9	60.1	8
1369	RS2CL4654s	9	60.65	5.44
1370	RS2CL672s	9	61.36	4.58
1371	RS2CL6172s	9	61.49	4.03
1372	RS2CL5895s	9	62.15	3.32
1373	RS2CL6024s	9	62.38	3.19
1374	RS2CL6084s	9	63.14	2.53
1375	RSS0755	9	63.84	68.4
1376	RSS2037	9	64.11	69.2
1377	RS2CL841s	9	64.68	2.3
1378	RS2CL5888s	9	56.5	1.55
1379	RSS2487	9	61.1	71.4
1380	RSS1309	9	68.4	72.1
1381	RS2CL7513s	9	69.2	0.84
1382	RS2CL4624s	9	71.4	0.57
1383	RS2CL5805s	9	72.1	0
1384	RSS3298	9	76	76.2
